# Supplementary material for: CPK1 activates CNGCs through phosphorylation for Ca2+ signaling to promote root hair growth in Arabidopsis
Source: Nat Commun. 2025 Jan 15;16:676. doi: 10.1038/s41467-025-56008-4 (PMC11733299; doi:10.1038/s41467-025-56008-4)
Supplement: Supplementary file 4 — Supplementary Data 1 [file 41467_2025_56008_MOESM4_ESM.xlsx]

## Sheet: Sheet1
Supplementary Data 1 │ Primers for RT-PCR, RT-qPCR, and vector construction.
Primer name	Sequence (5' to 3')	Usage
cpk1-1-F	CTGAACTCGATTCCCTTCCTC	Genotyping of T-DNA insertion mutants
cpk1-1-R	CTTTGAGATTCGCCCCTACTC
cpk1-2-F	TAGTCGCTTACACATTGGCAG
cpk1-2-R	TGAGAATTCGGTTGTTTTTGG
LBb1.3	ATTTTGCCGATTTCGGAAC
CPK1-qRT-F	CGAACAAGGTATTTTCGAACAG	Primers for RT-qPCR analysis
CPK1-qRT-R	TCTTGAACTTGTTCATTGCAG
18S-qRT-F	CGGCTACCACATCCAAGGAA
18S-qRT-R	TGTCACTACCTCCCCGTGTCA
C5-qRT-F	Prif
C5-qRT-R	TCACCAAATCCCTAATCTTTGTGT
C6-qRT-F	ATAACACTTGCTATTGCTGGACT
C6-qRT-R	CAATGGAACTCTTCGGACTAACG
C9-qRT-F	ATTCAGATTCTACTCGCAACAA
C9-qRT-R	CTTTGCTTCAATACGGTTCTT
Nub-CPK1-F	acaagtttgtacaaaaaagcaggctctccaaccaccATGGGTAATACTTGTGTTGG	Vectors for Y2-H
Nub-CPK1-R	tccgccaccaccaaccactttgtacaagaaagctgggtaGAGTTTAAGAGCAATGCTAA
Cub-C5-M-F	acaagtttgtacaaaaaagcaggctctccaaccaccATGTTCGTTGCGTCATGtat
Cub-C5-M-R	tccgccaccaccaaccactttgtacaagaaagctgggtaAATGAGAAGAGCAAAGAgga
Cub-C6-M-F	acaagtttgtacaaaaaagcaggctctccaaccaccATGTTGTTCGTCGCTTCGTGtat
Cub-C6-M-R	tccgccaccaccaaccactttgtacaagaaagctgggtaAATGAGAAGTGCAAATAgta
Cub-C9-M-F	acaagtttgtacaaaaaagcaggctctccaaccaccATGCTGTTTGTTACTTCTTGcat
Cub-C9-M-R	tccgccaccaccaaccactttgtacaagaaagctgggtaAATAAGAAGAGCAAAGAgaa
Cub-C14-M-F	acaagtttgtacaaaaaagcaggctctccaaccaccATGTTCTTTCTTTCTTCagt
Cub-C14-M-R	tccgccaccaccaaccactttgtacaagaaagctgggtaCTCAAGCCTCACCGTGAtcg
CPK1-AD-F	TGGCCATGGAGGCCAGTGAATTCATGGGTAATACTTGTG
CPK1-AD-R	TGCAGCTCGAGCTCGATGGATCCGAGTTTAAGAGCAATG
C5N-BD-F	ATATGGCCATGGAGGCCGAATTC ATGGCAGGGAAAAGAGA
C5N-BD-R	GGCCGCTGCAGGTCGACGGATCC TAATTTATTGCAATACAAAA
C5C-BD-F	ATATGGCCATGGAGGCCGAATTC ATGGGAAACATGCAGACATA
C5C-BD-R	GGCCGCTGCAGGTCGACGGATCC TTAGTCAGCAGTGAAATCAG
C6N-BD-F	ATATGGCCATGGAGGCCGAATTC ATGTTCGATACTTGTGGCCC
C6N-BD-R	GGCCGCTGCAGGTCGACGGATCC CTTGTTGCAGAGTAAAAGAA
C6C-BD-F	ATATGGCCATGGAGGCCGAATTC ATGGGAAACATGCAGACTTA
C6C-BD-R	GGCCGCTGCAGGTCGACGGATCC TCAGTGATCTTCAGCAGAGA
C9N-BD-F	ATATGGCCATGGAGGCCGAATTC ATGTTAGACTGTGGCAA
C9N-BD-R	GGCCGCTGCAGGTCGACGGATCC TTTGTTACAGAGCAAAAGAA
C9C-BD-F	ATATGGCCATGGAGGCCGAATTC ATGGGAAACATGCAGACTTA
C9C-BD-R	GGCCGCTGCAGGTCGACGGATCC TCAACTAGTATCATCAGCAG
C14N-BD-F	CATATGGCCATGGAGGCCGAATTCATGGAGTTCAAGAGA
C14N-BD-R	CCGCTGCAGGTCGACGGATCCGAACAAAGGGTCGACGTAA
C14C-BD-F	ATATGGCCATGGAGGCCGAATTCATGGAATGGAGACTGA
C14C-BD-R	GCCGCTGCAGGTCGACGGATCCTCAATCATCCACTGAGA
PGEMHE-C9-F	GCAGATCAATTCCCCGGGGATCCATGTTAGACTGTGGCAA	Vectors for electrophysiol-ogy and BiFC analysis
PGEMHE-C9-R	TAGTGGTAACCAGATCAAGCTTACTAGTATCATCAGCA
PGEMHE-CPK1-F	AGATCAATTCCCCGGGGATCCATGGGTAATACTTGTG
PGEMHE-CPK1-R	AGTGGTAACCAGATCAAGCTTGAGTTTAAGAGCAATG
PGEMKN-YN-C5-F	GGACTAGTATGGCAGGGAAAAGAGAAAACTTTG
PGEMKN-YN-C5-R	ATAAGAATGCGGCCGCTTAGTCAGCAGTGAAATCAGGCTCAG
PGEMKN-YN-C6-F	GGACTAGTATGTTCGATACTTGTGGCCCAAAAG
PGEMKN-YN-C6-R	ATAAGAATGCGGCCGCTCAGTGATCTTCAGCAGAGAAATCTG
PGEMKN-YN-C9-F	GGACTAGTATGTTAGACTGTGGCAAAAAAGCAG
PGEMKN-YN-C9-R	ATAAGAATGCGGCCGCTCAACTAGTATCATCAGCAGAGAAAT
PGEMKN-YC-C1-F	TCCCCCGGG ATGGGTAATACTTGTGTTGGACC
PGEMKN-YC-C1-R	GGACTAGT GAGTTTAAGAGCAATGCTAAAGC
PMAL-CPK1-F	gccgcgatatcgtcgacggatccATGGGTAATACTTGTGT	Vectors for prokaryotic expression
PMAL-CPK1-R	gcctttcgttttatttgaagcttCTAGAGTTTAAGAGCAATGCT
9N-his-F	TCGAAGGTAGGCATATGGAGCTCATGTTAGACTGTGGCAA
9N-his-R	TCGACAAGCTTGAATTCGGATCCTTATTTGTTACAGAGCA
nLUC-CPK1-myc-F	acacgggggacgagctcggtaccATGGGTAATACTTGTGT	Vectors for luciferase complentation assays
nLUC-CPK1-myc-R	gacgcgtacgagatctggtcgacTCACTCCATTGTGAGGT
nLUC-W72-myc-F	acacgggggacgagctcggtaccATGGAGGTTCTTTTGAA
nLUC-W72-myc-R	GAGGATGAGACCACATGCTTTTCTCTTCCTTG
cLUC-flag-nos-F	cgtacgcgtcccggggcGGTACCCTGCAGGCATGCAAGCT
cLUC-flag-nos-R	GAACGAAAGCTCTGCAGGTCGACGATCTAGTAACATAGAT
cLUC-C5-N-F	cgtacgcgtcccggggcGGTACCATGGCAGGGAAAAGAGA
cLUC-C6-N-F	cgtacgcgtcccggggcGGTACCATGTTCGATACTTGTGG
cLUC-C9-N-F	cgtacgcgtcccggggcGGTACCATGTTAGACTGTGGCAA
cLUC-cngcs-flag-R	GAACGAAAGCTCTGCAGGTCGACTTAATTAAGCCTCAGCC
PCI-C5-F	AATACGACTCACTATAGGCTAGCATGGCAGGGAAAAGAGA	Vectors for transient expression of CNGCs in HEK293T cells
PCI-C5-R	GGGGCTCTAGAGGTACCACGCGTTTAGTCAGCAGTGAAAT
PCI-C9-F	ACTTAATACGACTCACTATAGGCTAGCATGTTAGACTGTGGCAA
PCI-C9-R	AGGGGCTCTAGAGGTACCACGCGTACTAGTATCATCAGCAG
PCI-CPK1-F	TTAATACGACTCACTATAGGCTAGCATGGGTAATACTTGTGTTG
PCI-CPK1-R	GGGGCTCTAGAGGTACCACGCGTGAGTTTAAGAGCAATGC
C5-S20A-F	tggactctaggttaccagcatcatctgtagccttc	Vectors for point mutaion construction and for generation of Arabidopsis trangenic lines
C5-S20A-R	gaaggctacagatgatgctggtaacctagagtcca
C5-S20D-F	gatgatttggactctaggttaccagattcatctgtagccttccaacag
C5-S20D-R	ctgttggaaggctacagatgaatctggtaacctagagtccaaatcatc
C5-S58A-F	GGTATCCAGAAGGGTgccAAAGGGCTTAAGTCG
C5-S58A-R	CGACTTAAGCCCTTTggcACCCTTCTGGATACC
C5-S58D-F	GGTATCCAGAAGGGTgacAAAGGGCTTAAGTCG
C5-S58D-R	CGACTTAAGCCCTTTgtcACCCTTCTGGATACC
C6-S27A-F	agaactttgtgaggttagatgctatggactcaaggtactcgc
C6-S27A-R	gcgagtaccttgagtccatagcatctaacctcacaaagttct
C6-S27D-F	gagaactttgtgaggttagatgatatggactcaaggtactcgca
C6-S27D-R	tgcgagtaccttgagtccatatcatctaacctcacaaagttctc
C6-S73A-F	GGGTTTAGAAAAGGAgcaGAGGGGCTTTGGTCT
C6-S73A-R	AGACCAAAGCCCCTCtgcTCCTTTTCTAAACCC
C6-S73D-F	GGGTTTAGAAAAGGAgatGAGGGGCTTTGGTCT
C6-S73D-R	AGACCAAAGCCCCTCatcTCCTTTTCTAAACCC
C9-S26A-F	gagaagtttgtaaggttggatgctatggattctaggtactcgca
C9-S26A-R	tgcgagtacctagaatccatagcatccaaccttacaaacttctc
C9-S26D-F	cgagaagtttgtaaggttggatgatatggattctaggtactcgcag
C9-S26D-R	ctgcgagtacctagaatccatatcatccaaccttacaaacttctcg
C9-S73A-F	GGGTTTAGAAAAGGTGCTAAAGGTCTTTGGTCT
C9-S73A-R	AGACCAAAGACCTTTAGCACCTTTTCTAAACCC
C9-S73D-F	GGGTTTAGAAAAGGTGATAAAGGTCTTTGGTCT
C9-S73D-R	AGACCAAAGACCTTTATCACCTTTTCTAAACCC
