# Supplementary material for: CPK1 activates CNGCs through phosphorylation for Ca2+ signaling to promote root hair growth in Arabidopsis
Source: Nat Commun. 2025 Jan 15;16:676. doi: 10.1038/s41467-025-56008-4 (PMC11733299; doi:10.1038/s41467-025-56008-4)
Supplement: Supplementary file 6 — Source Data. [file 41467_2025_56008_MOESM6_ESM.xlsx]

## Sheet: Figure 1
Figure 1 c, Supplementary Dataset, one-way ANOVA
Group Name	N	Missing	Mean	Std Dev	SEM
WT	11	0	0.343	0.0345	0.0104
shrh1	14	0	0.166	0.0292	0.00781
cpk1-1	10	0	0.162	0.0154	0.00486
cpk1-2	15	0	0.163	0.0241	0.00622
pCPK1-COM1	11	0	0.291	0.0252	0.00759
pCPK1-COM5	11	0	0.327	0.0271	0.00817
CPK1-OE6	14	0	0.401	0.0195	0.00522
CPK1-OE13	12	0	0.401	0.0326	0.00942
pEXPA7-COM13	17	0	0.335	0.0204	0.00495
pEXPA7-COM14	12	0	0.341	0.0255	0.00737
Source of Variation	DF	SS	MS	F	P
Between Groups	9	1.048	0.116	175.985	<0.001
Residual	117	0.0774	0.000662
Total	126	1.126
Comparisons for factor:
Comparison	Diff of Means	t	P	P<0.050
CPK1-OE6 vs. cpk1-2	0.237	24.822	<0.001	Yes
CPK1-OE6 vs. shrh1	0.234	24.107	<0.001	Yes
CPK1-OE13 vs. cpk1-2	0.237	23.813	<0.001	Yes
CPK1-OE13 vs. shrh1	0.234	23.158	<0.001	Yes
CPK1-OE6 vs. cpk1-1	0.239	22.425	<0.001	Yes
CPK1-OE13 vs. cpk1-1	0.239	21.682	<0.001	Yes
pEXPA7-COM13 vs. cpk1-2	0.172	18.859	<0.001	Yes
pEXPA7-COM13 vs. shrh1	0.169	18.2	<0.001	Yes
pEXPA7-COM14 vs. cpk1-2	0.178	17.817	<0.001	Yes
WTvs. cpk1-2	0.18	17.605	<0.001	Yes
pEXPA7-COM14 vs. shrh1	0.175	17.255	<0.001	Yes
WTvs. shrh1	0.177	17.067	<0.001	Yes
pEXPA7-COM13 vs. cpk1-1	0.173	16.917	<0.001	Yes
pEXPA7-COM14 vs. cpk1-1	0.179	16.258	<0.001	Yes
WTvs. cpk1-1	0.181	16.134	<0.001	Yes
pCPK1-COM5 vs. cpk1-2	0.163	15.968	<0.001	Yes
pCPK1-COM5 vs. shrh1	0.16	15.453	<0.001	Yes
pCPK1-COM5 vs. cpk1-1	0.165	14.646	<0.001	Yes
pCPK1-COM1 vs. cpk1-2	0.127	12.452	<0.001	Yes
pCPK1-COM1 vs. shrh1	0.124	11.989	<0.001	Yes
pCPK1-COM1 vs. cpk1-1	0.129	11.452	<0.001	Yes
CPK1-OE6 vs. pCPK1-COM1	0.11	10.626	<0.001	Yes
CPK1-OE13 vs. pCPK1-COM1	0.11	10.253	<0.001	Yes
CPK1-OE6 vs. pCPK1-COM5	0.0742	7.162	<0.001	Yes
CPK1-OE6 vs. pEXPA7-COM13	0.0654	7.047	<0.001	Yes
CPK1-OE13 vs. pCPK1-COM5	0.0742	6.909	<0.001	Yes
CPK1-OE13 vs. pEXPA7-COM13	0.0654	6.742	<0.001	Yes
CPK1-OE6 vs. pEXPA7-COM14	0.0598	5.907	<0.001	Yes
CPK1-OE13 vs. pEXPA7-COM14	0.0597	5.689	<0.001	Yes
CPK1-OE6 vs. WT	0.0575	5.548	<0.001	Yes
CPK1-OE13 vs. WT	0.0575	5.352	<0.001	Yes
WTvs. pCPK1-COM1	0.0526	4.798	<0.001	Yes
pEXPA7-COM14 vs. pCPK1-COM1	0.0504	4.69	<0.001	Yes
pEXPA7-COM13 vs. pCPK1-COM1	0.0447	4.492	<0.001	Yes
pCPK1-COM5 vs. pCPK1-COM1	0.0359	3.273	0.015	Yes
WTvs. pCPK1-COM5	0.0167	1.525	0.752	No
pEXPA7-COM14 vs. pCPK1-COM5	0.0145	1.346	0.834	No
pEXPA7-COM13 vs. pCPK1-COM5	0.00881	0.885	0.978	No
WTvs. pEXPA7-COM13	0.00792	0.796	0.98	No
pEXPA7-COM14 vs. pEXPA7-COM13	0.00565	0.582	0.993	No
shrh1 vs. cpk1-1	0.00446	0.418	0.996	No
shrh1 vs. cpk1-2	0.00289	0.302	0.997	No
WTvs. pEXPA7-COM14	0.00227	0.212	0.995	No
cpk1-2 vs. cpk1-1	0.00157	0.149	0.986	No
CPK1-OE6 vs. CPK1-OE13	3.57e-05	0.00353	0.997	No
Figure 1 d, Supplementary Dataset, one-way ANOVA
Group Name	N	Missing	Mean	Std Dev	SEM
WT	12	0	0	0	0
shrh1	14	0	21.298	6.869	1.836
cpk1-1	11	0	20.891	5.479	1.652
cpk1-2	10	0	24.691	6.034	1.908
pCPK1-COM1	10	0	0.741	1.562	0.494
pCPK1-COM5	11	0	0.165	0.548	0.165
CPK1-OE6	10	0	0	0	0
CPK1-OE13	13	0	0	0	0
pEXPA7-COM13	15	0	0	0	0
pEXPA7-COM14	12	0	0.337	0.799	0.231
Source of Variation	DF	SS	MS	F	P
Between Groups	9	11990.1	1332.23	112.991	<0.001
Residual	108	1273.38	11.791
Total	117	13263.5
Comparisons for factor:
Comparison	Diff of Means	t	P	P<0.050
cpk1-2 vs. pEXPA7-COM13	24.691	17.613	<0.001	Yes
cpk1-2 vs. CPK1-OE13	24.691	17.095	<0.001	Yes
cpk1-2 vs. WT	24.691	16.794	<0.001	Yes
shrh1 vs. pEXPA7-COM13	21.298	16.691	<0.001	Yes
cpk1-2 vs. pEXPA7-COM14	24.353	16.564	<0.001	Yes
cpk1-2 vs. pCPK1-COM5	24.526	16.347	<0.001	Yes
shrh1 vs. CPK1-OE13	21.298	16.103	<0.001	Yes
cpk1-2 vs. CPK1-OE6	24.691	16.079	<0.001	Yes
shrh1 vs. WT	21.298	15.766	<0.001	Yes
cpk1-2 vs. pCPK1-COM1	23.95	15.596	<0.001	Yes
shrh1 vs. pEXPA7-COM14	20.96	15.516	<0.001	Yes
cpk1-1 vs. pEXPA7-COM13	20.891	15.326	<0.001	Yes
shrh1 vs. pCPK1-COM5	21.132	15.275	<0.001	Yes
shrh1 vs. CPK1-OE6	21.298	14.98	<0.001	Yes
cpk1-1 vs. CPK1-OE13	20.891	14.851	<0.001	Yes
cpk1-1 vs. WT	20.891	14.575	<0.001	Yes
shrh1 vs. pCPK1-COM1	20.557	14.459	<0.001	Yes
cpk1-1 vs. pEXPA7-COM14	20.553	14.34	<0.001	Yes
cpk1-1 vs. pCPK1-COM5	20.725	14.155	<0.001	Yes
cpk1-1 vs. CPK1-OE6	20.891	13.924	<0.001	Yes
cpk1-1 vs. pCPK1-COM1	20.15	13.43	<0.001	Yes
cpk1-2 vs. cpk1-1	3.8	2.533	0.265	No
cpk1-2 vs. shrh1	3.393	2.387	0.353	No
pCPK1-COM1 vs. pEXPA7-COM13	0.741	0.529	1	No
pCPK1-COM1 vs. CPK1-OE13	0.741	0.513	1	No
pCPK1-COM1 vs. WT	0.741	0.504	1	No
pCPK1-COM1 vs. CPK1-OE6	0.741	0.483	1	No
pCPK1-COM1 vs. pCPK1-COM5	0.576	0.384	1	No
shrh1 vs. cpk1-1	0.407	0.294	1	No
pCPK1-COM1 vs. pEXPA7-COM14	0.404	0.274	1	No
pEXPA7-COM14 vs. pEXPA7-COM13	0.337	0.254	1	No
pEXPA7-COM14 vs. CPK1-OE13	0.337	0.246	1	No
pEXPA7-COM14 vs. WT	0.337	0.241	1	No
pEXPA7-COM14 vs. CPK1-OE6	0.337	0.23	1	No
pCPK1-COM5 vs. pEXPA7-COM13	0.165	0.121	1	No
pEXPA7-COM14 vs. pCPK1-COM5	0.172	0.12	1	No
pCPK1-COM5 vs. CPK1-OE13	0.165	0.118	1	No
pCPK1-COM5 vs. WT	0.165	0.115	1	No
pCPK1-COM5 vs. CPK1-OE6	0.165	0.11	1	No
WTvs. pEXPA7-COM13	0	0	1	No
WTvs. CPK1-OE13	0	0	1	No
WTvs. CPK1-OE6	0	0	1	No
CPK1-OE6 vs. pEXPA7-COM13	0	0	1	No
CPK1-OE6 vs. CPK1-OE13	0	0	1	No
CPK1-OE13 vs. pEXPA7-COM13	0	0	1	No
Figure 1 e, Supplementary Dataset, one-way ANOVA
Group Name	N	Missing	Mean	Std Dev	SEM
WT	10	0	20.866	0.987	0.312
shrh1	10	0	20.781	1.278	0.404
cpk1-1	11	0	19.594	2.336	0.704
cpk1-2	13	0	20.174	1.143	0.317
pCPK1-COM1	10	0	19.605	1.209	0.382
pCPK1-COM5	12	0	20.91	1.164	0.336
CPK1-OE6	13	0	21.066	0.971	0.269
CPK1-OE13	12	0	21.492	1.321	0.381
pEXPA7-COM13	13	0	19.994	1.418	0.393
pEXPA7-COM14	9	0	21.137	1.575	0.525
Source of Variation	DF	SS	MS	F	P
Between Groups	9	45.133	5.015	2.632	0.009
Residual	103	196.267	1.906
Total	112	241.399
Comparisons for factor:
Comparison	Diff of Means	t	P	P<0.050
CPK1-OE13 vs. cpk1-1	1.898	3.294	0.059	No
CPK1-OE13 vs. pCPK1-COM1	1.887	3.193	0.079	No
CPK1-OE13 vs. pEXPA7-COM13	1.498	2.711	0.288	No
CPK1-OE6 vs. cpk1-1	1.473	2.604	0.36	No
CPK1-OE6 vs. pCPK1-COM1	1.461	2.517	0.425	No
pEXPA7-COM14 vs. cpk1-1	1.543	2.487	0.442	No
pEXPA7-COM14 vs. pCPK1-COM1	1.532	2.415	0.498	No
CPK1-OE13 vs. cpk1-2	1.318	2.385	0.516	No
pCPK1-COM5 vs. cpk1-1	1.316	2.284	0.599	No
pCPK1-COM5 vs. pCPK1-COM1	1.305	2.208	0.659	No
WTvs. cpk1-1	1.272	2.109	0.736	No
WTvs. pCPK1-COM1	1.261	2.042	0.781	No
CPK1-OE6 vs. pEXPA7-COM13	1.072	1.98	0.818	No
shrh1 vs. cpk1-1	1.187	1.968	0.818	No
pEXPA7-COM14 vs. pEXPA7-COM13	1.143	1.909	0.848	No
shrh1 vs. pCPK1-COM1	1.176	1.904	0.842	No
pCPK1-COM5 vs. pEXPA7-COM13	0.916	1.658	0.953	No
CPK1-OE6 vs. cpk1-2	0.892	1.648	0.951	No
pEXPA7-COM14 vs. cpk1-2	0.963	1.609	0.958	No
WTvs. pEXPA7-COM13	0.872	1.501	0.978	No
shrh1 vs. pEXPA7-COM13	0.787	1.355	0.993	No
pCPK1-COM5 vs. cpk1-2	0.736	1.332	0.993	No
CPK1-OE13 vs. shrh1	0.711	1.204	0.998	No
WTvs. cpk1-2	0.692	1.191	0.997	No
CPK1-OE13 vs. WT	0.626	1.059	0.999	No
shrh1 vs. cpk1-2	0.607	1.045	0.999	No
CPK1-OE13 vs. pCPK1-COM5	0.582	1.033	0.999	No
cpk1-2 vs. cpk1-1	0.58	1.026	0.999	No
cpk1-2 vs. pCPK1-COM1	0.569	0.98	0.999	No
CPK1-OE13 vs. CPK1-OE6	0.426	0.77	1	No
pEXPA7-COM13 vs. cpk1-1	0.4	0.708	1	No
pEXPA7-COM13 vs. pCPK1-COM1	0.389	0.67	1	No
CPK1-OE13 vs. pEXPA7-COM14	0.355	0.583	1	No
pEXPA7-COM14 vs. shrh1	0.356	0.562	1	No
CPK1-OE6 vs. shrh1	0.286	0.492	1	No
pEXPA7-COM14 vs. WT	0.271	0.427	1	No
pEXPA7-COM14 vs. pCPK1-COM5	0.227	0.372	1	No
CPK1-OE6 vs. WT	0.201	0.345	1	No
cpk1-2 vs. pEXPA7-COM13	0.18	0.332	1	No
CPK1-OE6 vs. pCPK1-COM5	0.156	0.283	1	No
pCPK1-COM5 vs. shrh1	0.13	0.219	1	No
WTvs. shrh1	0.0852	0.138	1	No
pEXPA7-COM14 vs. CPK1-OE6	0.0705	0.118	0.999	No
pCPK1-COM5 vs. WT	0.0443	0.075	0.996	No
pCPK1-COM1 vs. cpk1-1	0.0112	0.0187	0.985	No
Figure 1 f, Supplementary Dataset, t-test
Group Name	N	Missing	Mean	Std Dev	SEM
WT	20	0	1.566	0.159	0.0356
cpk1-1	20	0	0.711	0.174	0.0389
	Mean value	P value	Significance	**P < 0.001 (Student's t-test)
WT	1.566
cpk1-1	0.711	1.156e-18	**
Figure 1 g, Supplementary Dataset, t-test
Group Name	N	Missing	Mean	Std Dev	SEM
WT	20	0	263.5	11.596	2.593
cpk1-1	20	0	117.5	14.096	3.152
	Mean value	P value	Significance	**P < 0.001 (Student's t-test)
WT	263.5
cpk1-1	117.5	7.162e-31	**
raw data Figure 1 c
Group Name	N	1	2	3	4	5	6	7	8	9	10	11	12	13	14	15	16	17
WT	11	0.341	0.376	0.331	0.389	0.35	0.333	0.338	0.28	0.296	0.389	0.353
shrh1	14	0.161	0.168	0.145	0.231	0.172	0.161	0.156	0.16	0.218	0.118	0.132	0.173	0.168	0.166
cpk1-1	10	0.161	0.181	0.147	0.173	0.155	0.159	0.141	0.144	0.182	0.176
cpk1-2	15	0.15	0.165	0.207	0.14	0.196	0.175	0.159	0.144	0.145	0.191	0.123	0.137	0.183	0.173	0.164
pCPK1-COM1	11	0.304	0.283	0.272	0.288	0.304	0.28	0.296	0.256	0.257	0.318	0.339
pCPK1-COM5	11	0.33	0.349	0.299	0.37	0.334	0.314	0.322	0.288	0.291	0.36	0.335
CPK1-OE6	14	0.43	0.38	0.403	0.415	0.393	0.435	0.407	0.413	0.408	0.372	0.376	0.407	0.392	0.38
CPK1-OE13	12	0.411	0.419	0.366	0.436	0.413	0.392	0.401	0.342	0.348	0.438	0.429	0.414
pEXPA7-COM13	17	0.332	0.34	0.352	0.309	0.351	0.344	0.332	0.316	0.319	0.348	0.368	0.292	0.309	0.348	0.361	0.343	0.337
pEXPA7-COM14	12	0.342	0.358	0.313	0.367	0.347	0.338	0.34	0.288	0.31	0.37	0.366	0.353
raw data Figure 1 d
Group Name	N	1	2	3	4	5	6	7	8	9	10	11	12	13	14	15
WT	12	0	0	0	0	0	0	0	0	0	0	0	0
shrh1	14	19.6078	25.8621	26.7857	29.6296	31.0345	31.1111	15.3846	22.807	12.1622	20.3704	17.5439	13.1148	21.2766	11.4754
cpk1-1	11	20	26.6667	30.9091	18.3333	25	15.0943	22.7273	18.75	15.6863	23.8095	12.8205
cpk1-2	10	26.9231	31.8841	25.3521	30.3571	16.6667	28.0702	26.7606	17.7778	28.3019	14.8148
pCPK1-COM1	10	0	3.77359	0	3.63636	0	0	0	0	0	0
pCPK1-COM5	11	0	0	1.81818	0	0	0	0	0	0	0	0
CPK1-OE6	10	0	0	0	0	0	0	0	0	0	0
CPK1-OE13	13	0	0	0	0	0	0	0	0	0	0	0	0	0
pEXPA7-COM13	15	0	0	0	0	0	0	0	0	0	0	0	0	0	0	0
pEXPA7-COM14	12	0	0	1.72414	2.32558	0	0	0	0	0	0	0	0
raw data Figure 1 e
Group Name	N	1	2	3	4	5	6	7	8	9	10	11	12	13
WT	10	21.6389	18.419	21.3592	21.3261	21.4712	21.1749	21.588	20.091	20.5434	21.0452
shrh1	10	22.503	19.2376	20.9659	20.8575	22.4025	20.0946	22.4595	19.3548	19.8398	20.0901
cpk1-1	11	22.2305	15.861	22.8311	20.5454	19.5777	20.8252	18.419	22.2222	16.7491	17.8571	18.4124
cpk1-2	13	21.0669	17.4825	21.1051	21.5909	20.3846	20.1215	20.6659	20	20.9627	21.1082	18.732	19.4326	19.6078
pCPK1-COM1	10	22.0674	18.21	19.9616	19.7904	20.3846	19.5939	20.4791	18.2904	18.6241	18.648
pCPK1-COM5	12	20.5855	18.1748	21.699	21.8921	21.2766	22.1704	21.0362	21.7588	21.9941	19.7794	20.1905	20.3628
CPK1-OE6	13	20.2874	19.5122	20.6363	22.0283	22.6033	21.5827	22.6191	21.3861	19.8702	20.9556	20.2945	21.0117	21.0736
CPK1-OE13	12	22.5352	19.3093	23.7724	21.1185	21.0855	21.4851	20.9205	21.6565	23.8654	20.548	20.7055	20.9009
pEXPA7-COM13	13	20.7834	17.6162	21.5264	22.0995	20.1104	19.8098	20.5047	19.7707	20.5267	21.6503	17.8639	18.3599	19.2989
pEXPA7-COM14	9	17.9426	22.1948	21.6377	22.7451	21.5798	22.763	19.7674	20.1935	21.4067
raw data Figure 1 f
Group Name	N	1	2	3	4	5	6	7	8	9	10	11	12	13	14	15	16	17	18	19	20
WT	20	1.49231	1.34	1.476	1.35686	1.7963	1.62308	1.376	1.51667	1.72593	1.40385	1.68679	1.84286	1.55185	1.41538	1.49615	1.53929	1.57818	1.78947	1.51852	1.8
shrh1	20	0.85	0.464	0.566667	0.853846	0.696	0.7	0.615385	0.414815	0.635294	0.95	1.104	0.914286	0.885714	0.752381	0.624	0.65	0.643478	0.773913	0.6	0.528
raw data Figure 1 g
Group Name	N	1	2	3	4	5	6	7	8	9	10	11	12	13	14	15	16	17	18	19	20
WT	20	260	250	250	255	270	260	250	240	270	260	265	280	270	260	260	280	275	285	270	260
shrh1	20	100	125	120	130	125	110	130	135	85	140	125	105	105	105	125	100	115	115	130	125

## Sheet: Figure 2
Figure 2 b, Supplementary Dataset, one-way ANOVA
Group Name	N	Missing	Mean	Std Dev	SEM
WT	11	0	0.36	0.025	0.00755
shrh1	13	0	0.157	0.0228	0.00631
cpk1-1	13	0	0.157	0.0289	0.00803
cpk1 shrh1	13	0	0.158	0.0223	0.00618
CPK1-OE3(shrh1)	10	0	0.16	0.0317	0.01
CNGC9-OE1(cpk1-1)	12	0	0.177	0.0137	0.00395
Source of Variation	DF	SS	MS	F	P
Between Groups	5	0.371	0.0742	123.696	<0.001
Residual	66	0.0396	0.0006
Total	71	0.41
Comparisons for factor:
Comparison	Diff of Means	t	P	P<0.050
WT vs. shrh1	0.203	20.28	<0.001	Yes
WT vs. cpk1-1	0.203	20.265	<0.001	Yes
WT vs. cpk1 shrh1	0.202	20.104	<0.001	Yes
WT vs. CPK1-OE3(shrh1)	0.2	18.71	<0.001	Yes
WT vs. CNGC9-OE1(cpk1-1)	0.183	17.919	<0.001	Yes
CNGC9-OE1(cpk1-1) vs. shrh1	0.0203	2.07	0.351	No
CNGC9-OE1(cpk1-1) vs. cpk1-1	0.0201	2.055	0.332	No
CNGC9-OE1(cpk1-1) vs. cpk1 shrh1	0.0185	1.89	0.407	No
CNGC9-OE1(cpk1-1) vs. CPK1-OE3(shrh1)	0.017	1.624	0.554	No
CPK1-OE3(shrh1) vs. shrh1	0.00326	0.317	1	No
CPK1-OE3(shrh1) vs. cpk1-1	0.00311	0.302	0.999	No
cpk1 shrh1 vs. shrh1	0.00177	0.184	1	No
cpk1 shrh1 vs. cpk1-1	0.00162	0.168	0.998	No
CPK1-OE3(shrh1) vs. cpk1 shrh1	0.00149	0.145	0.987	No
cpk1-1 vs. shrh1	0.000154	0.016	0.987	No
Figure 2 c, Supplementary Dataset, one-way ANOVA
Group Name	N	Missing	Mean	Std Dev	SEM
WT	12	0	0	0	0
shrh1	12	0	26.895	4.91	1.417
cpk1-1	12	0	25.036	7.066	2.04
cpk1 shrh1	16	0	26.404	5.459	1.365
CPK1-OE3(shrh1)	10	0	17.74	6.35	2.008
CNGC9-OE1(cpk1-1)	11	0	15.909	3.137	0.946
Source of Variation	DF	SS	MS	F	P
Between Groups	5	6513.8	1302.76	50.667	<0.001
Residual	67	1722.7	25.712
Total	72	8236.5
Comparisons for factor:
Comparison	Diff of Means	t	P	P<0.050
cpk1 shrh1 vs. WT	26.404	13.636	<0.001	Yes
shrh1 vs. WT	26.895	12.992	<0.001	Yes
cpk1-1 vs. WT	25.036	12.094	<0.001	Yes
CPK1-OE3(shrh1) vs. WT	17.74	8.171	<0.001	Yes
CNGC9-OE1(cpk1-1) vs. WT	15.909	7.516	<0.001	Yes
cpk1 shrh1 vs. CNGC9-OE1(cpk1-1)	10.495	5.284	<0.001	Yes
shrh1 vs. CNGC9-OE1(cpk1-1)	10.986	5.191	<0.001	Yes
cpk1-1 vs. CNGC9-OE1(cpk1-1)	9.128	4.312	<0.001	Yes
cpk1 shrh1 vs. CPK1-OE3(shrh1)	8.665	4.239	<0.001	Yes
shrh1 vs. CPK1-OE3(shrh1)	9.156	4.217	<0.001	Yes
cpk1-1 vs. CPK1-OE3(shrh1)	7.297	3.361	0.006	Yes
shrh1 vs. cpk1-1	1.859	0.898	0.845	No
CPK1-OE3(shrh1) vs. CNGC9-OE1(cpk1-1)	1.831	0.826	0.796	No
cpk1 shrh1 vs. cpk1-1	1.368	0.706	0.732	No
shrh1 vs. cpk1 shrh1	0.491	0.254	0.801	No
Figure 2 d, Supplementary Dataset, one-way ANOVA
Group Name	N	Missing	Mean	Std Dev	SEM
WT	16	0	20.634	1.139	0.285
shrh1	14	0	21.221	2.25	0.601
cpk1-1	9	0	20.646	1.392	0.464
cpk1 shrh1	13	0	21.3	1.014	0.281
CPK1-OE3(shrh1)	11	0	20.239	1.699	0.512
CNGC9-OE1(cpk1-1)	13	0	20.861	1.324	0.367
Source of Variation	DF	SS	MS	F	P
Between Groups	5	9.775	1.955	0.84	0.526
Residual	70	163.001	2.329
Total	75	172.776
raw data Figure 2 b
Group Name	N	1	2	3	4	5	6	7	8	9	10	11	12	13
WT	11	0.368	0.363	0.37	0.366	0.391	0.364	0.321	0.372	0.323	0.393	0.329
shrh1	13	0.151	0.136	0.158	0.148	0.173	0.143	0.194	0.128	0.16	0.134	0.195	0.18	0.135
cpk1-1	13	0.153	0.139	0.164	0.147	0.176	0.144	0.203	0.113	0.165	0.123	0.207	0.176	0.127
cpk1 shrh1	13	0.158	0.14	0.158	0.146	0.178	0.141	0.188	0.129	0.17	0.133	0.192	0.186	0.139
CPK1-OE3(shrh1)	10	0.173	0.135	0.191	0.171	0.2	0.16	0.117	0.198	0.125	0.128
CNGC9-OE1(cpk1-1)	12	0.178	0.171	0.178	0.178	0.187	0.173	0.206	0.154	0.181	0.161	0.189	0.166
raw data Figure 2 c
Group Name	N	1	2	3	4	5	6	7	8	9	10	11	12	13	14	15	16
WT	12	0	0	0	0	0	0	0	0	0	0	0	0
shrh1	12	24.4118	19.6078	29	32.0968	29.8485	27.6531	25.7692	35	23.5714	18	28.8235	28.9623
cpk1-1	12	21.0714	17.1212	30.9091	34.3284	31.1111	23.7288	16.6667	35.4839	18.3333	16.6667	25.9259	29.0909
cpk1 shrh1	16	20.7547	17.2414	29.3103	30.5085	35.7143	29.8246	27.4194	22.807	32.0755	25.3968	20.4082	16.9491	28.5714	28.8136	31.25	25.4237
CPK1-OE3(shrh1)	10	14	12.069	25	30	15.5556	14.8148	12.766	10.6383	20.9302	21.6216
CNGC9-OE1(cpk1-1)	11	15.7895	13.2075	17.3077	15.625	18.1818	22.807	16.6667	15.6863	10.7143	16.0494	12.963
raw data Figure 2 d
Group Name	N	1	2	3	4	5	6	7	8	9	10	11	12	13	14	15	16
WT	16	20.2522	22.4025	21.2355	20.4327	19.8444	20.2429	20.3593	21.156	20.4483	22.3092	22.8346	20.5047	19.4212	20.7214	18.8261	19.1481
shrh1	14	19.9248	24.3542	20.4255	19.3916	19.6154	20.0772	23.6641	20.8178	25.8555	22.6054	19.3798	23.0496	18.8679	19.0662
cpk1-1	9	21.3178	22.1805	20.3774	20.8333	21.4559	22.3881	20.0743	18.3206	18.8679
cpk1 shrh1	13	21.2845	22.824	21.63	20.5347	21.2685	21.6237	22.2302	21.862	21.9903	19.9623	22.2222	19.7104	19.7548
CPK1-OE3(shrh1)	11	20.155	22.8526	19.4024	19.7394	21.1931	21.7048	20.1104	18.3594	22.7182	18.1452	18.2524
CNGC9-OE1(cpk1-1)	13	21.0909	22.6191	21.2598	19.7425	21.0317	21.1538	22.2222	21.4286	21.6	19.6825	22.179	18.2796	18.8976

## Sheet: Figure 3
	Figure 3 c
	anti-Myc
	anti-Flag
	anti-Actin

## Sheet: Figure 4
		Figure 4 c
		anti-Myc
		anti-Flag
		anti-Tubulin
		Figure 4 d-f
		anti-Myc
		anti-Flag

## Sheet: Figure 5
Figure 5 a, Supplementary Dataset
		Ratio (FRET/CFP)
		Mock			CPK1			CNGC5			CNGC5+CPK1
	Time(s)	Mean	SEM	N	Mean	SEM	N	Mean	SEM	N	Mean	SEM	N
	-50	5.96289	0.225025	38	5.86774	0.167278	31	6.50379	0.156271	29	7.20194	0.248721	31
	-40.62	5.81395	0.257451	38	5.67806	0.156265	31	6.40586	0.143293	29	6.89581	0.248721	31
	-30.56	6.06184	0.221671	38	5.60677	0.15017	31	6.83	0.17432	29	7.14677	0.22921	31
	-20.5	5.72184	0.228091	38	5.85839	0.156914	31	6.27483	0.128751	29	7.2629	0.256325	31
	-10.44	5.80526	0.239314	38	5.69258	0.176507	31	6.43483	0.129248	29	7.18774	0.242849	31
	-0.38	5.80447	0.193498	38	5.60419	0.152416	31	6.29621	0.159371	29	6.99129	0.243741	31
	9.69	5.84263	0.218689	38	5.99	0.204871	31	6.72655	0.16976	29	8.18419	0.454272	31
	19.75	6.69474	0.264882	38	6.38161	0.31095	31	8.47586	0.259382	29	9.37806	0.468927	31
	29.81	7.52474	0.340856	38	7.31032	0.385301	31	10.1203	0.492116	29	11.8668	0.526706	31
	40.43	7.96763	0.354444	38	7.76806	0.417002	31	11.0893	0.413274	29	13.6135	0.559464	31
	47.92	7.83447	0.346722	38	7.57355	0.414055	31	10.1852	0.490246	29	12.1	0.475181	31
	57.98	7.76737	0.35367	38	7.5529	0.29777	31	9.74586	0.439732	29	10.7439	0.326529	31
	68.05	7.85526	0.329037	38	6.98839	0.317927	31	9.65172	0.396703	29	10.7023	0.362217	31
	78.11	7.05474	0.313375	38	6.69097	0.283201	31	9.85655	0.476515	29	9.97548	0.303185	31
	88.17	6.84184	0.273005	38	6.53613	0.260317	31	9.11138	0.300333	29	10.1371	0.262407	31
	98.23	6.67368	0.297039	38	6.76742	0.299565	31	9.1231	0.304933	29	10.241	0.314455	31
	108.29	6.49237	0.276988	38	6.32452	0.19658	31	8.53793	0.340012	29	9.97	0.271417	31
	118.35	6.67316	0.243078	38	6.35194	0.197174	31	8.79138	0.366398	29	9.77258	0.314575	31
	128.42	6.42474	0.257747	38	6.51161	0.203521	31	8.79862	0.39874	29	9.6929	0.327846	31
	138.48	6.53684	0.277459	38	6.35806	0.207294	31	7.74345	0.28422	29	9.74968	0.31965	31
	148.54	6.36132	0.182958	38	5.78129	0.186842	31	8.53448	0.244064	29	9.18065	0.23212	31
	158.6	6.48605	0.268579	38	6.05	0.224573	31	7.74586	0.288511	29	9.26	0.322148	31
	168.82	6.49921	0.238939	38	6.10774	0.18901	31	7.84862	0.201903	29	9.49806	0.342552	31
	179.76	5.98368	0.256712	38	5.89226	0.228096	31	7.65966	0.201469	29	8.81226	0.315168	31
	189.82	6.45421	0.260646	38	5.93194	0.20652	31	7.01414	0.197106	29	8.82742	0.272364	31
	199.88	6.15763	0.300948	38	6.19613	0.263115	31	7.92414	0.286638	29	8.77968	0.285188	31
	209.94	6.30263	0.234279	38	5.73935	0.191825	31	7.52966	0.205082	29	9.18323	0.38174	31
	220.01	6.15632	0.27808	38	6.23677	0.207588	31	7.75724	0.20947	29	8.84613	0.237486	31
	230.07	5.90211	0.230527	38	5.88258	0.155383	31	7.58621	0.26086	29	9.09	0.301466	31
	240.13	5.87342	0.265422	38	6.10161	0.188204	31	7.25931	0.201708	29	8.73613	0.330748	31
	250.18	5.89605	0.241773	38	5.73258	0.17583	31	7.95966	0.190004	29	8.34774	0.32156	31
	260.25	5.85579	0.251379	38	6.14968	0.243783	31	7.21759	0.174029	29	8.22	0.365663	31
	270.31	5.87342	0.213301	38	5.99516	0.229386	31	7.24448	0.18195	29	8.40677	0.384362	31
	280.37	5.80868	0.245889	38	6.14387	0.250796	31	7.69828	0.189127	29	8.18	0.268869	31
	290.43	5.97553	0.231726	38	5.64323	0.155473	31	7.47103	0.224735	29	8.28129	0.401324	31
	300.49	6.04895	0.247655	38	5.66032	0.201182	31	6.99552	0.138345	29	8.15194	0.286504	31
	310.56	6.13579	0.260669	38	5.92226	0.227537	31	7.56517	0.205839	29	8.24387	0.290355	31
	320.62	6.27553	0.240827	38	6.08419	0.203351	31	7.34621	0.192004	29	8.25226	0.335906	31
	330.68	6.08211	0.230509	38	5.88581	0.200072	31	7.10345	0.202786	29	8.39419	0.323075	31
	340.74	5.86921	0.223704	38	5.93742	0.174055	31	7.15655	0.179107	29	8.4429	0.298069	31
	350.8	6.42842	0.217364	38	5.97161	0.149542	31	7.25517	0.187081	29	8.22677	0.309331	31
	360.87	5.94947	0.254346	38	5.59806	0.185367	31	7.1969	0.136606	29	8.27194	0.286124	31
	370.93	6.23974	0.22857	38	5.47581	0.166077	31	7.18655	0.197467	29	8.23387	0.376118	31
	380.99	5.94947	0.245212	38	5.72065	0.183938	31	6.85138	0.184427	29	8.02677	0.245368	31
	391.05	6.02105	0.203745	38	5.45065	0.177533	31	7.1569	0.17795	29	8.02839	0.357532	31
	401.11	5.55105	0.22543	38	5.59935	0.185641	31	6.74517	0.226034	29	7.90129	0.28495	31
	411.18	5.76368	0.185214	38	5.54968	0.16112	31	6.9131	0.178179	29	8.15419	0.314142	31
	421.24	5.77105	0.192022	38	5.73645	0.159546	31	7.1731	0.165534	29	8.20194	0.314607	31
	431.3	5.53737	0.195735	38	5.55323	0.160809	31	6.98172	0.146801	29	7.76742	0.310511	31
	441.36	5.73421	0.203949	38	5.65194	0.189155	31	6.83621	0.176554	29	7.78226	0.307685	31
	452.11	5.79868	0.266239	38	5.34742	0.149321	31	7.26897	0.154154	29	7.76258	0.271571	31
	462.17	5.83816	0.186097	38	5.51355	0.198985	31	6.98241	0.186459	29	7.62806	0.302218	31
	472.23	5.22026	0.261536	38	5.35355	0.158413	31	7.20655	0.20232	29	7.80613	0.341955	31
	482.3	5.45158	0.222045	38	5.55677	0.185432	31	6.74586	0.179878	29	7.90355	0.365421	31
	492.36	5.51316	0.181775	38	5.3571	0.153792	31	7.06897	0.198437	29	7.84452	0.328422	31
	502.42	5.83316	0.192706	38	5.09	0.130283	31	7.11966	0.166943	29	7.49839	0.331983	31
Figure 5 b, Supplementary Dataset
		Ratio (FRET/CFP)
		Mock			CPK1			CNGC6			CNGC6+CPK1
	Time(s)	Mean	SEM	N	Mean	SEM	N	Mean	SEM	N	Mean	SEM	N
	-50	5.62333	0.296276	30	5.72889	0.149188	36	7.18732	0.341917	41	7.40791	0.264049	43
	-40.62	6.06933	0.356515	30	5.70111	0.206796	36	6.96171	0.271032	41	7.40721	0.264598	43
	-30.56	5.978	0.338883	30	5.87889	0.198768	36	7.20171	0.257408	41	7.30977	0.239637	43
	-20.5	5.91467	0.304149	30	5.74194	0.210007	36	6.55854	0.209419	41	7.28465	0.254053	43
	-10.44	6.445	0.363981	30	5.83389	0.206066	36	6.89122	0.240628	41	7.07419	0.237063	43
	-0.38	5.79867	0.337282	30	5.66522	0.155768	36	6.58707	0.237834	41	7.24333	0.257836	43
	9.69	5.968	0.363827	30	5.81361	0.214529	36	6.7061	0.223982	41	7.45279	0.265406	43
	19.75	6.71333	0.346612	30	6.32028	0.279813	36	7.67805	0.267268	41	7.83214	0.403075	43
	29.81	7.432	0.544534	30	8.25917	0.261601	36	9.56927	0.331277	41	10.7805	0.624616	43
	40.43	8.12133	0.662096	30	8.16917	0.229192	36	11.7095	0.301412	41	14.4105	0.585371	43
	47.92	8.21667	0.595816	30	7.59444	0.205878	36	11.591	0.337028	41	14.0577	0.524103	43
	57.98	7.582	0.474097	30	7.18667	0.26352	36	10.8946	0.314265	41	12.464	0.46824	43
	68.05	8.09	0.512974	30	7.47528	0.2407	36	10.6251	0.344322	41	12.0949	0.481859	43
	78.11	7.37767	0.458457	30	6.93472	0.191528	36	10.5156	0.400006	41	11.1642	0.497822	43
	88.17	6.81733	0.38708	30	6.66111	0.223548	36	9.78171	0.335834	41	11.11	0.503571	43
	98.23	7.169	0.434999	30	6.7275	0.189919	36	10.368	0.37677	41	10.4074	0.454231	43
	108.29	7.374	0.505483	30	6.22917	0.210889	36	9.2339	0.336431	41	10.4384	0.4702	43
	118.35	6.945	0.387056	30	6.49556	0.168381	36	9.37122	0.290778	41	10.1235	0.448279	43
	128.42	6.095	0.341255	30	6.64472	0.243007	36	8.8922	0.323267	41	9.77744	0.476388	43
	138.48	6.30067	0.364644	30	6.33722	0.198307	36	9.22707	0.292818	41	10.2814	0.510422	43
	148.54	6.71033	0.351225	30	6.08667	0.185263	36	8.38	0.255173	41	9.50628	0.461449	43
	158.6	6.065	0.302412	30	6.16833	0.173675	36	8.47439	0.287256	41	9.12116	0.442949	43
	168.82	6.01567	0.295049	30	6.10056	0.180609	36	8.55049	0.291098	41	9.55767	0.52955	43
	179.76	6.453	0.368506	30	6.15583	0.199906	36	8.43561	0.350406	41	9.59953	0.530966	43
	189.82	6.317	0.324007	30	6.13861	0.160444	36	8.48585	0.345903	41	9.37488	0.518574	43
	199.88	6.83033	0.365905	30	6.0425	0.222632	36	8.36073	0.337044	41	9.42744	0.467585	43
	209.94	6.13967	0.31361	30	5.77722	0.197238	36	8.25244	0.313712	41	9.20419	0.471791	43
	220.01	6.13667	0.325221	30	5.99333	0.20694	36	8.02951	0.338652	41	9.39907	0.43042	43
	230.07	5.87733	0.301129	30	6.04111	0.219628	36	7.8339	0.313615	41	9.14698	0.47782	43
	240.13	6.52867	0.354857	30	5.86222	0.197255	36	8.29976	0.332447	41	9.19279	0.47007	43
	250.18	6.55267	0.326852	30	6.16222	0.18729	36	7.53585	0.328284	41	8.61465	0.358359	43
	260.25	6.26767	0.32498	30	5.8425	0.17818	36	7.83561	0.294809	41	8.50372	0.385722	43
	270.31	6.18367	0.329279	30	5.84389	0.218645	36	8.02073	0.329947	41	8.31047	0.355865	43
	280.37	6.406	0.3506	30	5.78333	0.197088	36	7.46439	0.252702	41	8.43442	0.358611	43
	290.43	6.07467	0.320837	30	5.98194	0.189716	36	7.79244	0.291028	41	8.28	0.368859	43
	300.49	6.41533	0.328293	30	5.58861	0.159697	36	7.74927	0.332592	41	8.62442	0.393723	43
	310.56	6.34133	0.335909	30	5.97944	0.178409	36	7.41829	0.318457	41	8.46395	0.390915	43
	320.62	6.01967	0.315875	30	5.865	0.198627	36	7.63805	0.304147	41	8.20488	0.334328	43
	330.68	6.33767	0.31942	30	5.86444	0.179256	36	7.57634	0.292832	41	8.24302	0.322283	43
	340.74	6.27	0.341955	30	6.05444	0.193468	36	7.64463	0.328693	41	8.1593	0.312515	43
	350.8	6.16233	0.328874	30	5.70139	0.17303	36	7.4561	0.304638	41	8.88349	0.363377	43
	360.87	6.209	0.335297	30	5.61806	0.135695	36	7.69463	0.317432	41	8.10349	0.317112	43
	370.93	5.93367	0.278276	30	5.85	0.206654	36	7.16927	0.285332	41	7.83093	0.323285	43
	380.99	5.80167	0.288164	30	5.71	0.187732	36	7.44537	0.310802	41	8.25047	0.351075	43
	391.05	5.826	0.286524	30	5.66	0.181617	36	7.5861	0.326662	41	8.15186	0.369617	43
	401.11	6.39933	0.311636	30	5.56278	0.1852	36	7.21976	0.413746	41	8.32767	0.409195	43
	411.18	6.192	0.308769	30	5.665	0.198174	36	7.2178	0.358007	41	8.51767	0.333037	43
	421.24	5.72133	0.251337	30	5.93972	0.211837	36	7.33049	0.420507	41	8.53837	0.337083	43
	431.3	6.10767	0.324971	30	5.62139	0.194031	36	7.15146	0.287484	41	8.40581	0.347506	43
	441.36	6.32567	0.311509	30	5.71167	0.177564	36	7.30951	0.285539	41	8.50116	0.463996	43
	452.11	6.505	0.343001	30	5.73167	0.213462	36	6.97683	0.30184	41	7.7493	0.347608	43
	462.17	5.89967	0.269706	30	5.87	0.177935	36	7.22829	0.271518	41	7.74023	0.300853	43
	472.23	6.49067	0.290413	30	5.80972	0.164473	36	7.32951	0.29692	41	7.69767	0.320778	43
	482.3	6.12033	0.329393	30	5.95417	0.160576	36	7.22171	0.25105	41	8.3314	0.374158	43
	492.36	6.426	0.337036	30	5.82306	0.183992	36	7.23585	0.330927	41	7.93512	0.339535	43
	502.42	5.69033	0.23388	30	5.59111	0.139097	36	7.02829	0.256395	41	7.8693	0.325915	43
Figure 5 c, Supplementary Dataset
		Ratio (FRET/CFP)
		Mock			CPK1			CPK1D274A			CNGC9+CPK1D274A			CNGC9			CNGC9+CPK1
	Time(s)	Mean	SEM	N	Mean	SEM	N	Mean	SEM	N	Mean	SEM	N	Mean	SEM	N	Mean	SEM	N
	-50	5.61778	0.112646	35	6.18642	0.136669	53	6.065	0.238951	44	7.195	0.219547	24	6.91211	0.222855	38	7.79258	0.259468	30
	-40.62	5.632	0.15113	35	6.01698	0.16673	53	6.31477	0.266042	44	7.15333	0.241733	24	7.16368	0.204074	38	7.91613	0.34282	30
	-30.56	5.89743	0.186053	35	6.58472	0.19289	53	6.62568	0.296403	44	7.3425	0.16034	24	6.65789	0.183088	38	7.57968	0.321361	30
	-20.5	5.66371	0.166497	35	6.34981	0.230769	53	5.99682	0.237538	44	6.65125	0.207607	24	6.91553	0.177845	38	8.02645	0.353919	30
	-10.44	5.87857	0.101581	35	6.55113	0.214128	53	6.52523	0.338868	44	6.76917	0.212363	24	6.98079	0.181893	38	7.26968	0.292313	30
	-0.38	6.67829	0.159147	35	7.71453	0.282284	53	8.11341	0.397646	44	9.10583	0.508576	24	7.64447	0.323422	38	11.4323	1.16061	30
	9.69	7.49371	0.248628	35	7.58302	0.274812	53	7.51045	0.38853	44	10.6858	0.568953	24	10.4853	0.486575	38	12.7716	0.84902	30
	19.75	8.03371	0.206403	35	8.01679	0.235761	53	8.10023	0.353145	44	11.4096	0.571308	24	11.6429	0.513665	38	13.9206	0.875268	30
	29.81	7.87429	0.21514	35	7.3634	0.245252	53	7.76432	0.363762	44	10.9987	0.356117	24	10.5779	0.489475	38	13.0606	0.793076	30
	40.43	7.50886	0.236365	35	7.26019	0.255569	53	7.39114	0.363768	44	10.3613	0.392742	24	10.5179	0.625979	38	13.0181	0.794412	30
	47.92	7.39686	0.185037	35	6.98943	0.229358	53	7.28205	0.260111	44	9.72375	0.326276	24	10.2916	0.545175	38	11.7955	0.738924	30
	57.98	7.14314	0.163893	35	6.72585	0.230922	53	7.84523	0.353122	44	8.79083	0.317766	24	10.0224	0.538113	38	11.8858	0.726142	30
	68.05	7.27429	0.22789	35	6.85849	0.218213	53	7.01159	0.239535	44	8.8775	0.288388	24	10.0511	0.502088	38	11.1287	0.660418	30
	78.11	7.42543	0.196044	35	6.4983	0.177105	53	6.83818	0.24773	44	8.55958	0.275919	24	9.56237	0.364201	38	11.4397	0.685404	30
	88.17	6.98514	0.182213	35	6.50057	0.214952	53	6.575	0.198465	44	8.87833	0.454366	24	9.06158	0.290284	38	10.8829	0.652048	30
	98.23	6.62457	0.220196	35	6.44321	0.237999	53	6.88091	0.235101	44	8.6075	0.323279	24	9.43132	0.366477	38	11.22	0.623133	30
	108.29	6.31543	0.219409	35	6.32566	0.228407	53	6.93455	0.24021	44	8.67375	0.377349	24	9.18	0.480469	38	10.869	0.637888	30
	118.35	7.02714	0.266091	35	6.53604	0.202021	53	6.16773	0.213357	44	8.29	0.374941	24	9.02395	0.402716	38	10.3565	0.657355	30
	128.42	6.59829	0.192187	35	6.58472	0.222351	53	6.3925	0.193991	44	8.01792	0.325271	24	8.79632	0.281845	38	10.3445	0.71598	30
	138.48	6.49971	0.22099	35	6.24208	0.196432	53	6.70409	0.209842	44	8.00417	0.372451	24	8.89579	0.286383	38	9.69032	0.554626	30
	148.54	6.53257	0.221678	35	6.20113	0.198649	53	5.98068	0.183426	44	7.97458	0.337704	24	8.79895	0.308001	38	8.93935	0.446773	30
	158.6	6.71629	0.195884	35	6.55132	0.219515	53	6.31091	0.198626	44	8.5475	0.341529	24	8.37895	0.31739	38	9.43645	0.719083	30
	168.82	6.02	0.135781	35	6.05906	0.139175	53	5.73045	0.181953	44	8.025	0.386161	24	8.27632	0.30622	38	9.59129	0.729875	30
	179.76	6.33114	0.209762	35	6.40981	0.208723	53	6.67705	0.190265	44	7.81083	0.344315	24	8.32316	0.332294	38	9.21258	0.605454	30
	189.82	6.32857	0.159417	35	5.95547	0.180618	53	6.89932	0.209066	44	8.18958	0.357425	24	7.64474	0.280314	38	8.46065	0.512052	30
	199.88	6.41629	0.169262	35	6.10245	0.177722	53	6.02773	0.234569	44	8.285	0.34258	24	8.67368	0.330573	38	8.48161	0.570679	30
	209.94	6.74343	0.213691	35	6.03472	0.171185	53	5.89591	0.184649	44	8.3	0.31229	24	8.15289	0.263537	38	8.15677	0.455231	30
	220.01	5.87343	0.169412	35	6.08264	0.221446	53	6.29773	0.181751	44	8.17375	0.322235	24	8.43184	0.302001	38	8.5371	0.497895	30
	230.07	6.124	0.208468	35	6.08623	0.226969	53	6.16091	0.232346	44	7.83167	0.338034	24	8.13342	0.284328	38	8.75129	0.521908	30
	240.13	6.00257	0.25456	35	6.19415	0.167348	53	5.76432	0.19129	44	8.03583	0.304146	24	8.49079	0.255902	38	8.36419	0.46419	30
	250.18	6.59229	0.200746	35	6.21642	0.145673	53	6.14341	0.196972	44	7.7375	0.317706	24	7.86026	0.26457	38	8.62806	0.508485	30
	260.25	6.34429	0.209492	35	6.16585	0.164179	53	6.05955	0.183101	44	7.44458	0.309591	24	8.00553	0.261234	38	8.41452	0.569916	30
	270.31	6.06857	0.196824	35	6.2817	0.152037	53	6.22068	0.171398	44	8.1325	0.326584	24	8.11763	0.298009	38	8.44871	0.543837	30
	280.37	5.866	0.191138	35	6.43132	0.189791	53	6.13114	0.196835	44	8.1475	0.281349	24	7.92184	0.279535	38	8.70806	0.537576	30
	290.43	6.244	0.172712	35	6.21472	0.164226	53	5.86841	0.201997	44	7.31542	0.267375	24	7.89026	0.233702	38	8.05097	0.488889	30
	300.49	5.80514	0.189575	35	6.32623	0.160243	53	5.76909	0.177943	44	8.00833	0.264434	24	8.19579	0.25103	38	7.53516	0.410604	30
	310.56	5.72486	0.196502	35	6.11925	0.178601	53	5.85159	0.177912	44	7.20583	0.268522	24	7.83184	0.241339	38	8.33419	0.465065	30
	320.62	6.18	0.195436	35	5.86642	0.154788	53	5.0675	0.201461	44	7.45208	0.191085	24	8.41632	0.296114	38	7.89613	0.444048	30
	330.68	5.67143	0.152911	35	6.34038	0.188177	53	5.86205	0.185071	44	8.0025	0.240772	24	7.88316	0.297901	38	7.88806	0.483503	30
	340.74	5.39571	0.157217	35	6.09283	0.184256	53	5.55273	0.183965	44	7.53875	0.255264	24	7.89868	0.255962	38	7.59355	0.412873	30
	350.8	5.51943	0.206944	35	5.8334	0.163722	53	5.65273	0.166201	44	7.70708	0.26517	24	7.52763	0.213428	38	7.65484	0.396171	30
	360.87	6.15857	0.176633	35	6.08358	0.168278	53	5.74682	0.224515	44	8.06875	0.255616	24	7.575	0.205836	38	7.48194	0.330229	30
	370.93	6.07143	0.20448	35	6.00811	0.174514	53	5.68318	0.190747	44	7.97375	0.337679	24	7.45684	0.23183	38	7.48161	0.460145	30
	380.99	5.79314	0.221807	35	5.79283	0.1365	53	5.93341	0.162687	44	7.54375	0.260023	24	7.34053	0.261363	38	7.58968	0.454181	30
	391.05	5.68286	0.138605	35	5.86132	0.182641	53	5.66727	0.181492	44	7.49833	0.271999	24	7.50684	0.248753	38	8.16742	0.524849	30
	401.11	5.50057	0.177045	35	5.73094	0.138109	53	5.74636	0.193521	44	7.28542	0.266653	24	7.33842	0.21818	38	7.34839	0.401222	30
	411.18	5.52686	0.178187	35	5.96698	0.119574	53	5.23091	0.184052	44	7.40333	0.291899	24	7.36684	0.253252	38	7.56419	0.417864	30
	421.24	5.54829	0.190975	35	6.28302	0.194692	53	5.57295	0.164871	44	7.35167	0.275716	24	7.37026	0.269834	38	7.42258	0.407861	30
	431.3	6.05086	0.206004	35	6.16321	0.134767	53	5.57523	0.194819	44	7.24875	0.311636	24	7.61368	0.327894	38	6.9571	0.307656	30
	441.36	5.68457	0.204552	35	5.91547	0.147424	53	5.19227	0.135332	44	6.77333	0.249993	24	7.34447	0.251448	38	7.27	0.362651	30
	452.11	5.24714	0.21113	35	6.05321	0.161829	53	5.1775	0.179356	44	7.56333	0.271173	24	7.65026	0.252936	38	7.91484	0.547922	30
	462.17	5.28914	0.220923	35	6.07019	0.166876	53	5.45614	0.175405	44	6.59458	0.223597	24	7.46868	0.21482	38	7.15	0.407015	30
	472.23	5.56257	0.165712	35	6.16453	0.164576	53	4.98386	0.13812	44	7.58667	0.323233	24	7.55605	0.290619	38	7.39613	0.424219	30
	482.3	4.99714	0.163276	35	6.0317	0.19224	53	5.12159	0.170317	44	7.45542	0.264738	24	7.83289	0.302501	38	7.38935	0.451093	30
	492.36	5.38314	0.176142	35	5.62415	0.126415	53	5.07955	0.156423	44	7.81292	0.322988	24	7.59211	0.262603	38	6.83258	0.297375	30
	502.42	5.14686	0.13914	35	5.55094	0.147587	53	5.35932	0.162878	44	7.09708	0.282505	24	7.64605	0.242369	38	7.1671	0.464628	30
Figure 5 e, Supplementary Dataset
		Current(pA)
		Mock			CPK1			CNGC5			CNGC5+CPK1
	Voltage(mV)	Mean	SEM	N	Mean	SEM	N	Mean	SEM	N	Mean	SEM	N
	-180	-12.0353	0.852435	6	-10.7243	0.95173	6	-41.4342	1.79504	7	-65.4729	2.03315	6
	-160	-9.59397	1.07569	6	-8.34648	0.941411	6	-31.5364	4.09873	7	-41.4276	4.6586	6
	-140	-8.27153	1.2913	6	-7.01132	0.928797	6	-22.5871	3.47358	7	-31.6179	5.91625	6
	-120	-6.56764	0.974758	6	-6.07035	0.875495	6	-17.8696	2.54992	7	-24.3573	3.90828	6
	-100	-5.42322	0.995824	6	-4.95137	0.672539	6	-16.3819	2.4521	7	-18.8641	2.75438	6
	-80	-4.12622	0.804996	6	-4.36645	0.541721	6	-13.0885	1.68898	7	-13.9559	1.74916	6
	-60	-2.70207	0.610101	6	-3.66709	0.572919	6	-10.2555	1.35485	7	-11.311	1.97666	6
	-40	-2.04085	0.475339	6	-2.88296	0.590346	6	-7.83439	0.862566	7	-9.2384	1.59564	6
	-20	-1.32878	0.497209	6	-2.22175	0.364685	6	-6.14575	0.606625	7	-6.70797	1.19329	6
	0	-0.82015	0.34102	6	-1.25536	0.266754	6	-4.06039	0.334831	7	-4.30471	0.663899	6
	20	-0.158937	0.16937	6	-0.110947	0.402449	6	-2.16151	0.336358	7	-0.935059	0.525632	6
Figure 5 g, Supplementary Dataset
		Current(pA)
		Mock			CPK1			CNGC6			CNGC6+CPK1
	Voltage(mV)	Mean	SEM	N	Mean	SEM	N	Mean	SEM	N	Mean	SEM	N
	-180	-15.0045	0.875375	6	-14.4027	1.22547	6	-37.1542	2.54076	6	-54.7167	5.23655	6
	-160	-13.326	0.825157	6	-12.0885	1.15421	6	-27.3309	2.12243	6	-38.0761	5.27027	6
	-140	-12.4613	1.01343	6	-10.6135	1.31545	6	-20.4763	1.45317	6	-27.7637	4.11217	6
	-120	-10.5794	1.07656	6	-9.06218	1.3272	6	-16.5269	1.90853	6	-20.8718	3.60842	6
	-100	-9.40959	1.23189	6	-7.76517	1.23485	6	-12.5121	1.37577	6	-15.8081	2.52572	6
	-80	-7.17163	0.829236	6	-6.56991	1.01873	6	-10.4047	0.589176	6	-12.5911	2.15918	6
	-60	-6.40869	0.799692	6	-5.27291	0.79242	6	-9.00003	0.43281	6	-10.0437	1.75983	6
	-40	-4.93368	0.885944	6	-4.25566	0.736472	6	-6.9562	0.281657	6	-8.58989	1.37455	6
	-20	-3.86556	0.496268	6	-3.03495	0.434217	6	-5.48203	0.265127	6	-5.77125	0.708223	6
	0	-2.18709	0.397251	6	-1.25476	0.243085	6	-3.8256	0.388684	6	-3.67316	0.362391	6
	20	0.101725	0.41446	6	0.0676678	0.258305	6	-2.16409	0.463466	6	-2.56266	0.126353	6
Figure 5 i, Supplementary Dataset
		Current(pA)
		Mock			CPK1			CPK1D274A			CNGC9			CNGC9+CPK1			CNGC9+CPK1D274A
	Voltage(mV)	Mean	SEM	N	Mean	SEM	N	Mean	SEM	N	Mean	SEM	N	Mean	SEM	N	Mean	SEM	N
	-180	-12.2438	1.28826	6	-12.6453	1.41706	6	-16.0163	0.653336	6	-56.291	2.26613	6	-76.4931	4.8955	6	-59.5256	2.68561	6
	-160	-10.8705	1.61051	6	-9.95212	1.22107	6	-13.5918	0.817696	6	-43.1612	4.9684	6	-56.1683	4.87279	6	-43.4785	2.28532	6
	-140	-8.81907	1.34417	6	-7.50732	0.690365	6	-12.0263	0.550537	6	-30.896	3.27999	6	-43.8748	2.26077	6	-34.8064	2.4663	6
	-120	-7.12789	0.840668	6	-6.23661	0.656147	6	-10.2631	0.666069	6	-25.7129	3.44841	6	-29.3586	2.73324	6	-28.9063	2.3331	6
	-100	-6.12895	0.819126	6	-5.47494	0.605166	6	-8.84723	0.674193	6	-19.613	2.69737	6	-21.8212	2.26104	6	-23.1589	2.45694	6
	-80	-5.39144	0.63632	6	-4.64757	0.32405	6	-7.84692	0.531591	6	-15.481	2.0497	6	-18.3473	1.28911	6	-19.1153	2.16995	6
	-60	-4.29229	0.55535	6	-4.25508	0.437424	6	-6.08369	0.827924	6	-12.1955	1.50639	6	-15.1277	0.924354	6	-14.7665	1.92027	6
	-40	-3.31742	0.480632	6	-4.02578	0.364653	6	-4.81212	0.553292	6	-10.1332	1.50928	6	-12.2997	1.40655	6	-11.2316	1.34059	6
	-20	-2.55872	0.279471	6	-4.03976	0.230224	6	-3.84573	0.707428	6	-8.28639	0.708434	6	-9.50224	0.795515	6	-8.56128	0.845076	6
	0	-1.52452	0.334792	6	-3.48409	0.472172	6	-2.74371	0.471944	6	-6.40447	0.134868	6	-6.40583	0.535429	6	-4.89917	0.660873	6
	20	-0.159702	0.420677	6	-0.133375	0.787042	6	-0.672418	0.64477	6	-2.14897	0.977915	6	-3.47501	0.876415	6	-1.79655	0.625432	6

## Sheet: Figure 6
	Figure 6 c

## Sheet: Figure 7
Figure 7 a, Supplementary Dataset
		Ratio (FRET/CFP)
		Mock			CPK1			CNGC5S20A			CNGC5S20A+CPK1			CNGC5			CNGC5+CPK1
	Time(s)	Mean	SEM	N	Mean	SEM	N	Mean	SEM	N	Mean	SEM	N	Mean	SEM	N	Mean	SEM	N
	-50	5.93737	0.200968	38	6.08519	0.250903	27	7.04107	0.254593	28	6.808	0.293495	25	7.67571	0.285376	34	7.48071	0.213835	28
	-40.62	5.58711	0.198379	38	6.14963	0.277596	27	6.52893	0.206935	28	6.7936	0.326335	25	7.24657	0.25164	34	7.56214	0.264014	28
	-30.56	5.62737	0.184342	38	6.05444	0.28889	27	7.21857	0.274421	28	6.7072	0.33561	25	7.38829	0.322639	34	7.64214	0.319869	28
	-20.5	5.89447	0.158932	38	5.97926	0.345934	27	6.97643	0.235751	28	6.7496	0.219005	25	7.74029	0.267253	34	7.005	0.300414	28
	-10.44	5.74263	0.167484	38	6.53963	0.321603	27	6.3325	0.197194	28	6.8068	0.247464	25	7.542	0.248019	34	7.49607	0.276452	28
	-0.38	5.75711	0.146174	38	5.76148	0.312112	27	6.79536	0.16315	28	7.088	0.22135	25	7.55743	0.270202	34	7.3565	0.165173	28
	9.69	6.26	0.218047	38	6.21481	0.248805	27	7.56929	0.275581	28	7.3612	0.284848	25	8.79714	0.511404	34	9.05214	0.918966	28
	19.75	6.32526	0.268665	38	7.04074	0.355636	27	8.18036	0.366433	28	7.5808	0.301373	25	10.042	0.439932	34	10.6321	0.650017	28
	29.81	7.20842	0.249176	38	7.92	0.433284	27	9.73714	0.543139	28	8.5704	0.41048	25	11.37	0.550066	34	12.8643	0.980347	28
	40.43	7.64868	0.248316	38	8.21741	0.49106	27	9.59321	0.511986	28	10.1456	0.487217	25	11.6311	0.411546	34	13.6707	1.04272	28
	47.92	7.27447	0.173398	38	7.19037	0.478428	27	10.2525	0.619197	28	9.5916	0.594666	25	11.2111	0.492929	34	12.6671	0.784672	28
	57.98	7.13632	0.229118	38	6.85963	0.337801	27	9.35071	0.512036	28	9.256	0.448369	25	10.3457	0.430117	34	12.1864	0.739409	28
	68.05	7.51263	0.255433	38	6.55889	0.362041	27	8.59036	0.437737	28	8.8404	0.671969	25	9.99571	0.380185	34	11.3754	0.669318	28
	78.11	6.77947	0.272709	38	6.51815	0.34685	27	9.13143	0.466418	28	8.9116	0.623674	25	10.1994	0.339066	34	10.6154	0.586179	28
	88.17	7.13974	0.272075	38	6.49741	0.297903	27	8.8625	0.485454	28	8.7832	0.630802	25	10.1989	0.360793	34	11.08	0.594891	28
	98.23	6.49237	0.276567	38	6.49889	0.366543	27	8.20929	0.335464	28	8.776	0.60147	25	9.18743	0.389306	34	10.4057	0.553416	28
	108.29	6.41158	0.203099	38	6.60519	0.3281	27	8.82964	0.421827	28	8.9036	0.574027	25	9.53629	0.372663	34	10.5171	0.553188	28
	118.35	6.54526	0.249563	38	6.55963	0.372614	27	8.1525	0.386537	28	8.026	0.432856	25	9.36171	0.435949	34	10.2864	0.585999	28
	128.42	6.69184	0.247272	38	6.13111	0.312626	27	9.13643	0.447088	28	8.5628	0.477966	25	9.09	0.333691	34	9.95464	0.473883	28
	138.48	6.22868	0.178003	38	6.59074	0.306101	27	8.4375	0.433949	28	8.2	0.543555	25	8.68143	0.307424	34	9.82	0.418999	28
	148.54	6.55105	0.282555	38	6.12889	0.299808	27	8.26286	0.383165	28	8.016	0.379007	25	9.3	0.323488	34	9.56143	0.373025	28
	158.6	6.33684	0.277015	38	6.01333	0.263375	27	8.57071	0.442746	28	7.3896	0.414275	25	8.94029	0.36956	34	8.87107	0.393794	28
	168.82	6.19842	0.258702	38	6.43296	0.274899	27	8.385	0.450302	28	8.0912	0.408222	25	8.71371	0.297567	34	9.66714	0.411741	28
	179.76	6.41921	0.257902	38	6.22704	0.387545	27	8.32607	0.390767	28	7.634	0.377977	25	9.20343	0.321458	34	9.52214	0.403764	28
	189.82	6.08737	0.226717	38	6.45333	0.30374	27	8.0425	0.373329	28	7.6616	0.409885	25	8.52057	0.372172	34	8.78857	0.397058	28
	199.88	6.14079	0.199831	38	5.92704	0.279269	27	8.47321	0.387136	28	7.488	0.453056	25	9.22657	0.34766	34	8.90429	0.346768	28
	209.94	6.23289	0.263248	38	6.7337	0.245761	27	7.82929	0.347562	28	7.7344	0.450758	25	8.69314	0.210945	34	8.91393	0.361342	28
	220.01	5.63868	0.153036	38	6.47852	0.29611	27	8.45857	0.38143	28	7.358	0.343129	25	8.80257	0.317778	34	8.69964	0.345363	28
	230.07	6.05658	0.202662	38	6.50556	0.302014	27	7.07429	0.356308	28	7.7088	0.394852	25	8.788	0.280438	34	9.06929	0.336059	28
	240.13	6.05421	0.209341	38	6.10778	0.273111	27	7.79821	0.295427	28	7.8832	0.508291	25	8.218	0.305792	34	8.50393	0.283719	28
	250.18	5.87395	0.186742	38	6.12296	0.278282	27	8.04429	0.294436	28	7.8052	0.466743	25	8.80914	0.351384	34	8.4275	0.278966	28
	260.25	6.26737	0.32424	38	6.19704	0.275396	27	7.79571	0.268546	28	7.8472	0.365793	25	8.30086	0.337768	34	8.7825	0.338879	28
	270.31	5.95579	0.172051	38	6.30926	0.323791	27	7.92321	0.295201	28	7.7012	0.345171	25	8.06743	0.289232	34	8.55857	0.299176	28
	280.37	6.19816	0.215775	38	6.20407	0.296818	27	8.03786	0.267566	28	7.9728	0.565409	25	8.492	0.264048	34	8.11179	0.326734	28
	290.43	6.15868	0.183861	38	6.22333	0.31312	27	7.52071	0.309051	28	7.642	0.417368	25	8.41514	0.352522	34	8.43964	0.309522	28
	300.49	6.18474	0.19818	38	5.9563	0.267087	27	8.00607	0.366999	28	6.994	0.323401	25	8.16086	0.239284	34	8.77857	0.372015	28
	310.56	6.295	0.218312	38	5.7763	0.253241	27	7.22679	0.314883	28	7.4032	0.412809	25	8.22543	0.250629	34	8.30107	0.381809	28
	320.62	6.27079	0.201237	38	6.0763	0.22506	27	8.16429	0.459204	28	7.002	0.302715	25	8.784	0.264493	34	8.52964	0.374578	28
	330.68	5.90132	0.2073	38	5.73704	0.349547	27	7.21536	0.297551	28	7.4868	0.337974	25	8.172	0.270364	34	8.56393	0.381811	28
	340.74	5.84526	0.236765	38	5.81852	0.270573	27	7.08357	0.281956	28	7.5128	0.337432	25	8.91486	0.393399	34	8.995	0.351574	28
	350.8	5.93105	0.225938	38	6.15852	0.2313	27	7.44643	0.300506	28	7.3092	0.359189	25	8.01057	0.296017	34	8.28321	0.299788	28
	360.87	6.13211	0.234217	38	5.86185	0.269777	27	7.80107	0.342774	28	7.1824	0.465031	25	8.25743	0.285031	34	8.53786	0.377532	28
	370.93	5.94684	0.238582	38	6.18444	0.229855	27	7.00179	0.279861	28	7.15	0.349146	25	8.77829	0.273178	34	7.98357	0.290049	28
	380.99	6.04263	0.201708	38	6.28593	0.289086	27	7.13429	0.254459	28	6.5152	0.3524	25	7.90771	0.312166	34	8.31429	0.269484	28
	391.05	6.01316	0.253037	38	5.75148	0.238254	27	7.55036	0.308817	28	6.698	0.332062	25	8.43686	0.336957	34	7.85214	0.357894	28
	401.11	6.10342	0.166023	38	5.96037	0.195698	27	7.0775	0.303064	28	7.4252	0.341963	25	8.33286	0.347427	34	7.4476	0.267949	28
	411.18	6.13053	0.170256	38	5.97963	0.241025	27	7.32607	0.286227	28	6.7952	0.335156	25	7.94114	0.231989	34	8.3856	0.298706	28
	421.24	5.75237	0.176286	38	6.29519	0.319899	27	7.09571	0.262425	28	7.0604	0.336355	25	7.72314	0.21578	34	8.2364	0.399999	28
	431.3	6.34711	0.246119	38	5.86407	0.265121	27	6.50821	0.273507	28	6.4744	0.338067	25	8.17143	0.268826	34	9.1604	0.70218	28
	441.36	6.22526	0.233167	38	5.8763	0.278066	27	7.37679	0.345559	28	7.0304	0.326062	25	8.03	0.308202	34	8.3584	0.459784	28
	452.11	5.64579	0.177983	38	6.34333	0.240328	27	6.81357	0.292505	28	6.4804	0.264298	25	8.73886	0.345805	34	7.9456	0.272625	28
	462.17	5.99342	0.196805	38	6.1537	0.192783	27	7.09607	0.35386	28	7.0404	0.302395	25	8.57514	0.286623	34	7.7052	0.365619	28
	472.23	6.18184	0.185596	38	6.10407	0.258417	27	7.25857	0.250252	28	7.1552	0.33487	25	8.17314	0.293072	34	8.0644	0.332266	28
	482.3	5.88605	0.183517	38	6.06667	0.290791	27	7.17179	0.343104	28	6.834	0.333202	25	8.33257	0.273758	34	8.1848	0.343836	28
	492.36	5.69342	0.194652	38	6.35296	0.281464	27	6.7775	0.232318	28	7.1836	0.375937	25	7.55086	0.307134	34	7.6284	0.308593	28
	502.42	5.95474	0.170311	38	6.35667	0.269652	27	6.48893	0.201453	28	6.728	0.341503	25	8.05943	0.341198	34	7.5116	0.248421	28
Figure 7 b, Supplementary Dataset
		Ratio (FRET/CFP)
		Mock			CPK1			CNGC6S27A			CNGC6S27A+CPK1			CNGC6			CNGC6+CPK1
	Time(s)	Mean	SEM	N	Mean	SEM	N	Mean	SEM	N	Mean	SEM	N	Mean	SEM	N	Mean	SEM	N
	-50	5.43481	0.173628	27	5.34718	0.172875	28	6.86966	0.362239	29	6.987	0.269116	30	6.3284	0.194518	25	7.24833	0.313464	24
	-40.62	5.50667	0.320607	27	5.47718	0.169608	28	7.32724	0.298224	29	6.04033	0.176678	30	6.112	0.177019	25	6.81167	0.22612	24
	-30.56	6.00815	0.28441	27	5.84974	0.180367	28	6.88862	0.333224	29	6.34533	0.211201	30	6.2232	0.248391	25	7.125	0.221365	24
	-20.5	5.66222	0.27794	27	6.06615	0.153918	28	6.89621	0.261152	29	6.32933	0.203008	30	5.688	0.184969	25	7.36292	0.312635	24
	-10.44	5.66296	0.283717	27	5.86154	0.234326	28	6.96552	0.249099	29	6.73967	0.221821	30	5.9812	0.198067	25	7.16958	0.314036	24
	-0.38	5.5337	0.200185	27	5.35974	0.180634	28	6.60345	0.223319	29	6.52067	0.201766	30	6.4004	0.248141	25	7.48	0.268849	24
	9.69	6.4837	0.262723	27	5.77462	0.206802	28	7.01034	0.234734	29	8.83267	0.332212	30	10.4744	0.683149	25	11.1837	0.710756	24
	19.75	7.56889	0.308806	27	7.48744	0.235473	28	9.56862	0.340325	29	10.2183	0.249321	30	10.9792	0.609119	25	13.0183	0.569207	24
	29.81	8.39889	0.29903	27	7.98436	0.274991	28	9.58931	0.299604	29	10.3383	0.255005	30	11.7436	0.398966	25	15.215	0.776455	24
	40.43	7.75593	0.306401	27	7.01923	0.288104	28	9.14276	0.265976	29	9.69333	0.2177	30	10.8376	0.399336	25	13.8992	0.713028	24
	47.92	7.6463	0.25212	27	6.30615	0.191268	28	9.01586	0.276848	29	9.73467	0.278337	30	10.5468	0.304501	25	12.465	0.524247	24
	57.98	7.65815	0.394867	27	6.40846	0.274302	28	8.41379	0.28549	29	8.80233	0.178847	30	9.7256	0.360171	25	11.0108	0.581564	24
	68.05	6.84481	0.414351	27	6.97949	0.189567	28	8.54241	0.217071	29	9.49333	0.236847	30	9.2516	0.482111	25	11.3742	0.48298	24
	78.11	7.18037	0.276911	27	6.05821	0.145144	28	7.86207	0.304528	29	8.48467	0.21634	30	8.1104	0.32127	25	10.78	0.515507	24
	88.17	5.86704	0.299528	27	5.85308	0.20395	28	7.97931	0.191699	29	8.11233	0.32382	30	8.2796	0.330703	25	9.58792	0.452382	24
	98.23	6.68778	0.308813	27	6.62538	0.269769	28	7.72897	0.247987	29	8.57833	0.311492	30	7.9772	0.271456	25	9.94958	0.53689	24
	108.29	6.56667	0.324687	27	6.33231	0.171105	28	7.56207	0.259217	29	8.384	0.248359	30	7.4908	0.30871	25	9.87833	0.551657	24
	118.35	6.64778	0.281393	27	6.42	0.268246	28	7.39966	0.20773	29	7.66533	0.22005	30	7.9164	0.328218	25	9.45917	0.576976	24
	128.42	6.23407	0.289182	27	6.44154	0.213576	28	7.42138	0.19221	29	7.87533	0.260908	30	7.262	0.399533	25	9.61958	0.428212	24
	138.48	6.41333	0.220407	27	6.15487	0.161582	28	6.67931	0.190944	29	7.67233	0.261812	30	7.1332	0.232204	25	9.27417	0.502137	24
	148.54	5.89296	0.260397	27	6.15333	0.150433	28	6.74414	0.163563	29	7.83367	0.349235	30	6.9172	0.256501	25	8.89125	0.480527	24
	158.6	6.24519	0.272592	27	5.9859	0.164854	28	7.15414	0.220658	29	7.93433	0.315376	30	7.2588	0.362165	25	9.09667	0.457281	24
	168.82	6.67111	0.365331	27	5.85692	0.168863	28	7.64897	0.236032	29	7.97067	0.288093	30	7.0228	0.34308	25	8.84542	0.4213	24
	179.76	6.20481	0.302892	27	5.55026	0.136227	28	6.87207	0.226617	29	8.05367	0.230887	30	7.07	0.336882	25	8.54083	0.375855	24
	189.82	6.37963	0.385885	27	5.49769	0.129684	28	6.59828	0.190392	29	7.252	0.235282	30	6.8248	0.394855	25	8.62	0.369825	24
	199.88	6.97741	0.275497	27	5.86385	0.17002	28	6.93103	0.277696	29	7.28267	0.188953	30	7.0272	0.330274	25	8.23042	0.324496	24
	209.94	6.04259	0.286645	27	5.87333	0.147234	28	7.10448	0.259813	29	7.25333	0.192649	30	7.024	0.480699	25	8.90875	0.398407	24
	220.01	6.46778	0.363272	27	5.72846	0.189166	28	6.95241	0.265643	29	7.837	0.220111	30	6.744	0.322296	25	8.61125	0.424868	24
	230.07	6.6163	0.320144	27	5.9641	0.199981	28	6.92	0.265966	29	7.31133	0.187545	30	6.6864	0.284044	25	8.28458	0.421047	24
	240.13	6.4637	0.285043	27	5.68744	0.182117	28	7.24966	0.236706	29	7.58333	0.244467	30	6.218	0.276899	25	8.11167	0.446896	24
	250.18	6.05963	0.246344	27	5.66872	0.171244	28	6.67655	0.23316	29	6.95667	0.178217	30	6.4168	0.349368	25	8.02375	0.280156	24
	260.25	6.76222	0.293497	27	5.83282	0.217289	28	6.78966	0.267012	29	7.14733	0.185846	30	6.2868	0.305571	25	8.08083	0.317124	24
	270.31	6.30259	0.292773	27	6.00103	0.178707	28	7.13793	0.25126	29	7.29433	0.164718	30	6.3308	0.27361	25	8.56917	0.283675	24
	280.37	6.70593	0.214755	27	5.43462	0.225251	28	7.02724	0.248953	29	7.254	0.171904	30	6.9572	0.30532	25	8.48042	0.337277	24
	290.43	6.44741	0.203171	27	5.9141	0.239107	28	7.26103	0.273686	29	6.819	0.196987	30	6.7788	0.343603	25	7.79833	0.314544	24
	300.49	6.49519	0.244839	27	5.97641	0.178259	28	6.94034	0.198508	29	7.01267	0.164873	30	6.1288	0.237435	25	8.0125	0.344038	24
	310.56	5.76963	0.264935	27	6.03487	0.192528	28	6.92483	0.250272	29	7.13067	0.173333	30	6.718	0.307195	25	8.01708	0.374921	24
	320.62	6.06185	0.243259	27	5.89641	0.180053	28	6.6169	0.266763	29	6.84567	0.235678	30	6.6244	0.288297	25	8.13833	0.329614	24
	330.68	5.85481	0.263326	27	6.11051	0.211794	28	6.43138	0.162668	29	7.02933	0.198322	30	6.1792	0.26801	25	7.77458	0.377759	24
	340.74	6.0637	0.2447	27	5.58462	0.190714	28	7.2	0.27541	29	7.44733	0.205471	30	6.4836	0.327979	25	8.14333	0.380516	24
	350.8	6.50815	0.325728	27	5.19821	0.134284	28	6.61931	0.251918	29	7.405	0.231813	30	7.0368	0.343777	25	7.92	0.338573	24
	360.87	5.51852	0.241452	27	5.49436	0.183091	28	6.87931	0.263793	29	6.51767	0.183072	30	6.4512	0.208457	25	8.15292	0.359317	24
	370.93	6.58259	0.224817	27	5.69667	0.187184	28	6.12552	0.227233	29	6.73333	0.184152	30	6.4388	0.305183	25	7.73708	0.302776	24
	380.99	6.28704	0.24594	27	5.73974	0.152395	28	7.10897	0.273869	29	6.59533	0.137725	30	6.4268	0.35403	25	7.47375	0.310236	24
	391.05	6.32333	0.267461	27	5.51769	0.150749	28	6.60379	0.231289	29	7.465	0.184902	30	5.6776	0.194573	25	7.99375	0.289717	24
	401.11	6.23444	0.252373	27	5.62821	0.170612	28	6.50897	0.226975	29	7.03833	0.203849	30	6.588	0.209363	25	8.18	0.427761	24
	411.18	6.19852	0.44397	27	5.33359	0.158473	28	6.67103	0.248663	29	7.12867	0.217516	30	6.4496	0.391262	25	7.43875	0.298482	24
	421.24	6.35889	0.215183	27	5.54308	0.166383	28	6.71793	0.263152	29	6.98967	0.168772	30	5.528	0.265237	25	8.095	0.381516	24
	431.3	6.37926	0.320769	27	5.82641	0.17183	28	6.41586	0.222475	29	7.25567	0.224396	30	5.7648	0.210423	25	7.56667	0.294821	24
	441.36	6.81778	0.283117	27	5.53564	0.174056	28	6.92793	0.273073	29	7.44367	0.282983	30	5.9108	0.320768	25	8.03958	0.351977	24
	452.11	6.02593	0.149846	27	5.64564	0.206412	28	6.38241	0.264726	29	6.76233	0.226029	30	5.6084	0.20333	25	7.65125	0.364807	24
	462.17	6.13259	0.205975	27	5.83513	0.175354	28	5.99759	0.229233	29	6.768	0.225023	30	5.9336	0.20019	25	7.60417	0.347349	24
	472.23	6.24074	0.260891	27	5.59231	0.17535	28	6.77207	0.255944	29	6.62567	0.209169	30	6.4904	0.291081	25	8.4	0.297334	24
	482.3	5.91111	0.16969	27	5.85897	0.236829	28	6.71759	0.286213	29	6.995	0.151939	30	5.9276	0.255099	25	7.71667	0.360193	24
	492.36	5.85111	0.177534	27	6.00359	0.187852	28	6.47103	0.24079	29	6.60333	0.182019	30	6.1488	0.340103	25	8.27917	0.362104	24
	502.42	5.63148	0.233794	27	5.5341	0.188599	28	6.82448	0.221512	29	7.40333	0.220232	30	5.9476	0.271695	25	8.07125	0.432757	24
Figure 7 c, Supplementary Dataset
		Ratio (FRET/CFP)
		Mock			CPK1			CNGC9S26A			CNGC9S26A+CPK1			CNGC9			CNGC9+CPK1
	Time(s)	Mean	SEM	N	Mean	SEM	N	Mean	SEM	N	Mean	SEM	N	Mean	SEM	N	Mean	SEM	N
	-50	5.8178	0.173063	41	5.51703	0.179868	26	5.642	0.265449	20	6.56852	0.191497	27	6.21862	0.281027	29	7.57294	0.247081	34
	-40.62	5.54805	0.206338	41	5.53811	0.188568	26	5.3995	0.180312	20	6.92185	0.217619	27	6.53862	0.203671	29	7.64118	0.23933	34
	-30.56	5.59317	0.163028	41	5.37486	0.131425	26	5.697	0.279218	20	6.56852	0.229081	27	6.89379	0.255183	29	7.33971	0.213632	34
	-20.5	5.71488	0.187022	41	5.41027	0.177492	26	5.483	0.290945	20	6.63667	0.210634	27	6.88759	0.257992	29	7.15353	0.217311	34
	-10.44	5.61756	0.203447	41	5.78243	0.202668	26	6.023	0.277162	20	6.78407	0.164115	27	6.28586	0.339607	29	7.35765	0.224427	34
	-0.38	6.70707	0.234203	41	6.48568	0.200408	26	7.4385	0.438506	20	6.59704	0.169629	27	7.03103	0.417066	29	7.52278	0.29449	34
	9.69	7.29732	0.246277	41	7.37459	0.316132	26	8.6885	0.432915	20	7.96889	0.185566	27	7.54517	0.443837	29	9.11235	0.321342	34
	19.75	7.68805	0.271053	41	7.96054	0.266369	26	9.478	0.450115	20	9.66889	0.317534	27	10.2934	0.424121	29	11.4785	0.462131	34
	29.81	7.73024	0.326216	41	8.01378	0.389454	26	10.0955	0.310313	20	10.2507	0.280072	27	11.4855	0.414963	29	14.1347	0.422493	34
	40.43	7.29415	0.325917	41	7.18838	0.234858	26	9.44	0.305495	20	9.09852	0.29763	27	11.0779	0.543954	29	12.6091	0.432117	34
	47.92	7.6839	0.319951	41	6.94	0.255062	26	9.559	0.425229	20	9.57185	0.302251	27	9.45793	0.444571	29	11.4047	0.368782	34
	57.98	7.78171	0.281161	41	6.81162	0.205992	26	8.766	0.400802	20	8.87926	0.330909	27	9.22172	0.403289	29	11.4271	0.293393	34
	68.05	7.00683	0.296654	41	6.00865	0.212343	26	8.8695	0.504634	20	9.09037	0.248395	27	8.47069	0.344585	29	10.385	0.406554	34
	78.11	7.28146	0.296558	41	6.69514	0.202714	26	8.7065	0.444713	20	8.90037	0.253034	27	8.11862	0.31418	29	10.0253	0.288492	34
	88.17	6.62171	0.256623	41	6.36919	0.20373	26	8.026	0.381009	20	8.55519	0.193543	27	8.19241	0.357867	29	10.0138	0.314633	34
	98.23	6.90415	0.236807	41	6.36703	0.168754	26	7.996	0.439976	20	8.31444	0.275619	27	7.92034	0.335844	29	9.43735	0.314028	34
	108.29	7.13585	0.257055	41	6.22135	0.19089	26	8.034	0.40486	20	8.24667	0.205215	27	7.92241	0.338288	29	9.32412	0.318754	34
	118.35	6.44659	0.22249	41	6.11135	0.258387	26	8.229	0.376747	20	7.9837	0.241534	27	8.05	0.367476	29	9.49118	0.434581	34
	128.42	6.90098	0.278588	41	5.78432	0.223938	26	7.613	0.349904	20	7.89037	0.256929	27	7.83931	0.333783	29	9.32529	0.371697	34
	138.48	6.51171	0.226795	41	6.33054	0.263031	26	7.5815	0.316427	20	7.7137	0.20813	27	7.13483	0.304966	29	8.64618	0.299802	34
	148.54	6.70854	0.257456	41	6.14757	0.177905	26	7.28	0.359873	20	7.9363	0.203318	27	7.61655	0.26987	29	8.95706	0.288994	34
	158.6	6.53537	0.24907	41	5.99514	0.245641	26	7.481	0.296532	20	7.62444	0.273938	27	7.48862	0.322129	29	8.79676	0.35905	34
	168.82	6.57171	0.247668	41	5.92378	0.232493	26	7.7145	0.343217	20	8.14185	0.235058	27	7.29103	0.312012	29	8.43	0.268773	34
	179.76	6.69659	0.257418	41	6.05865	0.21584	26	7.3915	0.278813	20	7.69963	0.200062	27	7.01621	0.243518	29	8.28941	0.327142	34
	189.82	6.23585	0.197533	41	5.98811	0.213437	26	6.96	0.272907	20	7.92926	0.207837	27	6.80379	0.228312	29	8.05176	0.244379	34
	199.88	6.72122	0.252298	41	5.5127	0.152499	26	7.781	0.295812	20	7.97481	0.214492	27	6.66414	0.245038	29	8.10824	0.271751	34
	209.94	6.59927	0.22	41	6.02865	0.247718	26	7.1775	0.206338	20	8.09593	0.242667	27	7.15345	0.260683	29	7.74853	0.221244	34
	220.01	6.22659	0.248498	41	6.13486	0.234095	26	7.6545	0.312483	20	7.89	0.272698	27	7.52276	0.371131	29	7.91794	0.278374	34
	230.07	6.28512	0.232737	41	6.14432	0.198778	26	7.358	0.287968	20	7.71815	0.212371	27	6.91138	0.286148	29	7.99235	0.251596	34
	240.13	6.46878	0.223682	41	6.06622	0.208691	26	7.2695	0.210814	20	7.9837	0.241534	27	7.18655	0.240917	29	7.93	0.254507	34
	250.18	6.28171	0.256167	41	5.85189	0.221559	26	6.941	0.242121	20	7.89037	0.256929	27	6.7269	0.24358	29	7.47853	0.2694	34
	260.25	6.50512	0.252922	41	5.67486	0.217525	26	7.102	0.407895	20	7.7137	0.20813	27	6.71448	0.216413	29	7.86294	0.302711	34
	270.31	6.14463	0.198561	41	6.36324	0.211753	26	6.712	0.295914	20	7.88593	0.201855	27	6.50586	0.267591	29	7.57706	0.277715	34
	280.37	6.49756	0.232717	41	5.99081	0.181901	26	6.9495	0.249967	20	7.57778	0.272172	27	7.07414	0.224418	29	7.92412	0.25307	34
	290.43	6.40732	0.22613	41	5.98189	0.170827	26	6.7865	0.26062	20	7.47111	0.197962	27	7.01552	0.317059	29	8.04471	0.249068	34
	300.49	6.70122	0.30054	41	6.24459	0.166598	26	6.8325	0.307343	20	7.66889	0.197538	27	7.12345	0.329982	29	7.64912	0.239892	34
	310.56	6.55268	0.231626	41	5.41	0.182222	26	6.6635	0.271116	20	7.6263	0.182962	27	7.10345	0.266129	29	8.00853	0.241994	34
	320.62	6.36122	0.257895	41	5.63946	0.175892	26	7.1115	0.28044	20	7.50593	0.170049	27	7.21517	0.258414	29	7.48853	0.254063	34
	330.68	6.43585	0.23576	41	6.00459	0.201312	26	6.8425	0.245456	20	7.7237	0.186146	27	7.01862	0.263243	29	7.64118	0.219209	34
	340.74	6.60122	0.248432	41	5.64054	0.208319	26	7.0545	0.201104	20	7.48296	0.193359	27	7.33931	0.339108	29	7.96029	0.282956	34
	350.8	6.53707	0.225959	41	6.18784	0.224858	26	6.85	0.328309	20	7.51185	0.16604	27	7.13034	0.238192	29	7.86588	0.313784	34
	360.87	6.98098	0.27191	41	5.60838	0.203475	26	6.6065	0.255687	20	7.60222	0.240204	27	6.92862	0.282099	29	7.95618	0.308879	34
	370.93	6.2322	0.244175	41	6.20351	0.212095	26	6.372	0.279487	20	7.38852	0.181057	27	6.93069	0.287359	29	7.55824	0.252086	34
	380.99	6.26488	0.260995	41	5.86514	0.200713	26	6.2485	0.224559	20	7.55481	0.213949	27	7.30828	0.298116	29	7.25853	0.236153	34
	391.05	6.76439	0.256727	41	5.92135	0.203809	26	6.8415	0.275656	20	7.49444	0.193068	27	6.82448	0.339083	29	7.33588	0.224785	34
	401.11	6.54683	0.248095	41	5.4827	0.187967	26	6.684	0.276493	20	7.29333	0.147134	27	7.31379	0.310547	29	7.15882	0.189414	34
	411.18	6.71951	0.241002	41	6.08432	0.215544	26	6.798	0.264104	20	7.44333	0.171671	27	6.60897	0.267481	29	7.14147	0.215703	34
	421.24	5.96951	0.215513	41	5.66838	0.211107	26	6.196	0.208106	20	7.42259	0.221399	27	7.20207	0.267564	29	7.26206	0.202135	34
	431.3	6.51439	0.224624	41	5.97892	0.158403	26	6.58	0.239112	20	6.68333	0.185215	27	6.8069	0.237309	29	7.23324	0.191488	34
	441.36	6.28732	0.184067	41	5.50324	0.146433	26	6.6305	0.344535	20	7.36444	0.164844	27	7.22379	0.260374	29	7.30912	0.225403	34
	452.11	6.27073	0.228869	41	6.03324	0.186757	26	6.151	0.20157	20	7.16519	0.199584	27	7.05034	0.271511	29	7.41794	0.207774	34
	462.17	6.38829	0.237523	41	5.61432	0.162359	26	6.446	0.280566	20	7.49111	0.166064	27	6.96103	0.286811	29	7.45971	0.237054	34
	472.23	6.05561	0.180856	41	5.58865	0.158659	26	6.5115	0.312465	20	7.28	0.198634	27	6.87931	0.248821	29	7.23559	0.235433	34
	482.3	6.61463	0.206663	41	6.25378	0.173253	26	6.27	0.276225	20	6.96815	0.141229	27	6.79345	0.301603	29	7.59471	0.28143	34
	492.36	5.56366	0.196159	41	5.7773	0.169379	26	6.2145	0.222019	20	6.94963	0.183783	27	6.91138	0.260208	29	7.43588	0.242767	34
	502.42	6.08512	0.177897	41	6.26514	0.212334	26	6.782	0.259311	20	7.6763	0.22161	27	7.15931	0.264903	29	7.47529	0.315825	34
Figure 7 e, Supplementary Dataset
		Current(pA)
		Mock			CPK1			CNGC5			CNGC5S20A			CNGC5+CPK1			CNGC5S20A+CPK1
	Voltage(mV)	Mean	SEM	N	Mean	SEM	N	Mean	SEM	N	Mean	SEM	N	Mean	SEM	N	Mean	SEM	N
	-180	-12.3163	1.22022	6	-12.3935	1.02516	6	-46.9462	2.67955	6	-29.6828	3.02322	6	-71.4951	6.03512	6	-28.0762	2.80806	6
	-160	-10.4343	1.18559	6	-10.1217	1.45754	6	-38.8082	3.25593	6	-23.9514	2.75134	6	-54.6328	6.10717	6	-23.3459	2.80225	6
	-140	-8.95931	0.90617	6	-8.88061	1.48755	6	-32.3486	1.31142	6	-18.944	2.2416	6	-44.9041	5.3297	6	-19.3278	2.61059	6
	-120	-7.58602	0.817008	6	-7.91423	1.127	6	-26.8046	1.43448	6	-15.877	1.97903	6	-34.5773	3.41857	6	-17.1916	2.19877	6
	-100	-6.41617	0.758677	6	-6.76473	0.64216	6	-21.0571	1.06009	6	-12.4793	1.74503	6	-26.1533	1.56075	6	-14.445	1.88562	6
	-80	-5.50065	0.728027	6	-5.56946	0.427518	6	-16.6321	0.527111	6	-9.93111	1.2965	6	-20.3504	0.836983	6	-11.8001	1.67461	6
	-60	-4.33081	0.508811	6	-4.71327	0.301385	6	-12.9191	0.391344	6	-7.70841	0.826205	6	-15.4162	0.773633	6	-9.61304	1.48411	6
	-40	-3.21183	0.488456	6	-3.72993	0.183232	6	-9.76564	0.459462	6	-6.21305	0.487884	6	-11.5108	0.592627	6	-7.22249	1.01725	6
	-20	-2.39803	0.389096	6	-3.20434	0.104237	6	-7.32422	0.334304	6	-4.77364	0.393346	6	-7.39204	0.292085	6	-5.0354	0.258351	6
	0	-1.38078	0.207187	6	-2.01755	0.248366	6	-4.73023	0.246041	6	-2.75948	0.382255	6	-4.6285	0.347209	6	-2.79744	0.21459	6
	20	-0.566976	0.261339	6	-0.915527	0.208475	6	-2.13623	0.343464	6	-0.755493	0.490864	6	-1.52588	0.5167	6	-0.813801	0.321683	6
Figure 7 g, Supplementary Dataset
		Current(pA)
		Mock			CPK1			CNGC6			CNGC6S27A			CNGC6+CPK1			CNGC6S27A+CPK1
	Voltage(mV)	Mean	SEM	N	Mean	SEM	N	Mean	SEM	N	Mean	SEM	N	Mean	SEM	N	Mean	SEM	N
	-180	-13.5315	1.06563	6	-14.089	1.08159	6	-38.503	2.47853	6	-27.6777	0.939186	6	-58.9032	4.04433	6	-30.0598	2.44363	6
	-160	-10.2291	0.926236	6	-11.9018	1.31142	6	-30.4158	2.81652	6	-23.6342	1.13722	6	-41.9701	5.38222	6	-24.2106	2.97727	6
	-140	-8.54696	0.975426	6	-9.56218	1.0354	6	-24.4649	2.64808	6	-18.9379	1.14222	6	-31.9593	4.41629	6	-20.3959	2.87191	6
	-120	-7.12281	0.723364	6	-8.44319	0.954265	6	-20.6502	2.45366	6	-14.9282	0.499002	6	-25.3387	3.56684	6	-18.0562	2.69687	6
	-100	-5.64778	0.663503	6	-7.32422	0.780045	6	-16.9373	1.9184	6	-12.7665	0.724441	6	-20.873	3.22984	6	-15.1571	2.38046	6
	-80	-4.57967	0.732737	6	-6.2561	0.503	6	-14.4959	1.64295	6	-10.2149	0.675843	6	-16.6509	2.77623	6	-13.2752	2.03158	6
	-60	-3.56242	0.538517	6	-5.39144	0.375145	6	-11.5458	1.20642	6	-8.29061	0.533614	6	-11.7614	1.70408	6	-10.8846	1.43933	6
	-40	-2.59603	0.517658	6	-4.42505	0.375833	6	-8.90097	1.08446	6	-6.59519	0.323199	6	-9.26669	1.30113	6	-8.23975	1.25828	6
	-20	-1.98568	0.450522	6	-3.15348	0.257347	6	-6.2561	0.521187	6	-5.34905	0.430466	6	-6.94638	0.4866	6	-6.00179	0.754415	6
	0	-0.91756	0.187858	6	-1.72933	0.150883	6	-4.11987	0.281358	6	-3.0348	0.169542	6	-4.11987	0.45093	6	-3.25521	0.470583	6
	20	-0.358075	0.282344	6	-0.96639	0.145648	6	-2.03451	0.421884	6	-1.27156	0.241798	6	-2.03451	0.218177	6	-0.864664	0.356038	6
Figure 7 i, Supplementary Dataset
		Current(pA)
		Mock			CPK1			CNGC9			CNGC9S26A			CNGC9+CPK1			CNGC9S26A+CPK1
	Voltage(mV)	Mean	SEM	N	Mean	SEM	N	Mean	SEM	N	Mean	SEM	N	Mean	SEM	N	Mean	SEM	N
	-180	-11.2751	0.709807	6	-11.7588	1.10187	6	-59.1701	2.75931	6	-28.4929	1.05725	6	-72.3285	4.33779	6	-25.6676	1.64553	6
	-160	-8.2234	0.755261	6	-9.26654	1.03355	6	-45.5811	2.48272	6	-23.6186	1.31898	6	-55.7083	5.05312	6	-20.4861	1.73247	6
	-140	-6.69752	0.705431	6	-7.7915	1.07542	6	-34.4676	2.88543	6	-19.7318	1.67037	6	-47.4443	5.67653	6	-16.0001	1.11119	6
	-120	-5.73112	0.544709	6	-6.5708	0.941687	6	-28.8473	2.5919	6	-15.9044	1.52238	6	-39.456	4.48879	6	-13.7723	1.03087	6
	-100	-5.17163	0.485994	6	-5.55356	0.851864	6	-22.8709	2.12644	6	-12.7848	1.62729	6	-30.9706	3.62627	6	-11.1412	0.693554	6
	-80	-4.30697	0.41121	6	-4.43458	0.562005	6	-18.4713	1.57847	6	-10.5977	1.39627	6	-24.0184	3.14309	6	-9.74078	0.610184	6
	-60	-3.64575	0.350303	6	-2.95955	0.328842	6	-14.6566	1.2328	6	-7.81725	1.06078	6	-18.7927	1.53545	6	-7.74357	0.758997	6
	-40	-2.83195	0.373188	6	-2.3492	0.257671	6	-11.6557	1.06882	6	-5.6344	0.827737	6	-13.8779	0.791533	6	-6.82804	0.857388	6
	-20	-1.91642	0.335731	6	-1.38281	0.252876	6	-7.96819	0.678617	6	-4.20601	0.459481	6	-10.0734	0.251713	6	-4.82745	0.511326	6
	0	-0.899168	0.248349	6	-1.02678	0.18233	6	-4.50952	0.173896	6	-3.1167	0.317557	6	-5.12225	0.354635	6	-3.04726	0.161955	6
	20	0.118083	0.279704	6	-0.569012	0.203795	6	-1.07629	0.339446	6	-1.45095	0.303768	6	-1.77839	0.627565	6	-0.460042	0.375753	6

## Sheet: Figure8
Figure 8 b, Supplementary Dataset, one-way ANOVA
Group Name	N	Missing	Mean	Std Dev	SEM
WT	7	0	0.332	0.0235	0.00887
shrh1	14	0	0.153	0.0241	0.00643
CNGC5-S20A(shrh1)	13	0	0.156	0.0215	0.00595
CNGC5-S20D(shrh1)	9	0	0.34	0.0356	0.0119
CNGC6-S27A(shrh1)	15	0	0.141	0.0318	0.00822
CNGC6-S27D(shrh1)	10	0	0.327	0.0496	0.0157
CNGC9-S26A(shrh1)	25	0	0.174	0.0248	0.00497
CNGC9-S26D(shrh1)	12	0	0.421	0.019	0.00549
Source of Variation	DF	SS	MS	F	P
Between Groups	7	1.063	0.152	180.607	<0.001
Residual	97	0.0816	0.000841
Total	104	1.145
Comparisons for factor:
Comparison	Diff of Means	t	P	P<0.050
CNGC9-S26D(shrh1) vs. CNGC6-S27A(shrh1)	0.28	24.887	<0.001	Yes
CNGC9-S26D(shrh1) vs. CNGC9-S26A(shrh1)	0.247	24.224	<0.001	Yes
CNGC9-S26D(shrh1) vs. shrh1	0.268	23.48	<0.001	Yes
CNGC9-S26D(shrh1) vs. CNGC5-S20A(shrh1)	0.264	22.777	<0.001	Yes
CNGC5-S20D(shrh1) vs. CNGC6-S27A(shrh1)	0.199	16.26	<0.001	Yes
CNGC6-S27D(shrh1) vs. CNGC6-S27A(shrh1)	0.186	15.713	<0.001	Yes
CNGC5-S20D(shrh1) vs. shrh1	0.187	15.107	<0.001	Yes
CNGC5-S20D(shrh1) vs. CNGC9-S26A(shrh1)	0.166	14.726	<0.001	Yes
CNGC5-S20D(shrh1) vs. CNGC5-S20A(shrh1)	0.184	14.611	<0.001	Yes
CNGC6-S27D(shrh1) vs. shrh1	0.174	14.524	<0.001	Yes
WT vs. CNGC6-S27A(shrh1)	0.191	14.384	<0.001	Yes
CNGC6-S27D(shrh1) vs. CNGC9-S26A(shrh1)	0.153	14.121	<0.001	Yes
CNGC6-S27D(shrh1) vs. CNGC5-S20A(shrh1)	0.171	14.014	<0.001	Yes
WT vs. shrh1	0.179	13.355	<0.001	Yes
WT vs. CNGC5-S20A(shrh1)	0.176	12.934	<0.001	Yes
WT vs. CNGC9-S26A(shrh1)	0.158	12.751	<0.001	Yes
CNGC9-S26D(shrh1) vs. CNGC6-S27D(shrh1)	0.0935	7.529	<0.001	Yes
CNGC9-S26D(shrh1) vs. WT	0.0886	6.423	<0.001	Yes
CNGC9-S26D(shrh1) vs. CNGC5-S20D(shrh1)	0.0807	6.31	<0.001	Yes
CNGC9-S26A(shrh1) vs. CNGC6-S27A(shrh1)	0.0328	3.464	0.007	Yes
CNGC9-S26A(shrh1) vs. shrh1	0.0212	2.186	0.224	No
CNGC9-S26A(shrh1) vs. CNGC5-S20A(shrh1)	0.0177	1.788	0.429	No
CNGC5-S20A(shrh1) vs. CNGC6-S27A(shrh1)	0.0151	1.373	0.68	No
shrh1 vs. CNGC6-S27A(shrh1)	0.0116	1.081	0.81	No
CNGC5-S20D(shrh1) vs. CNGC6-S27D(shrh1)	0.0128	0.96	0.81	No
CNGC5-S20D(shrh1) vs. WT	0.00789	0.54	0.931	No
WT vs. CNGC6-S27D(shrh1)	0.0049	0.343	0.928	No
CNGC5-S20A(shrh1) vs. shrh1	0.00344	0.308	0.759	No
Figure 8 c, Supplementary Dataset, one-way ANOVA
Group Name	N	Missing	Mean	Std Dev	SEM
WT	12	0	0	0	0
shrh1	14	0	27.343	10.621	2.839
CNGC5-S20A(shrh1)	14	0	30.117	8.715	2.329
CNGC5-S20D(shrh1)	12	0	1.268	1.667	0.481
CNGC6-S27A(shrh1)	19	0	25.676	6.525	1.497
CNGC6-S27D(shrh1)	12	0	0.676	1.28	0.37
CNGC9-S26A(shrh1)	25	0	30.207	9.099	1.82
CNGC9-S26D(shrh1)	14	0	0	0	0
Source of Variation	DF	SS	MS	F	P
Between Groups	7	23378.8	3339.82	72.444	<0.001
Residual	114	5255.68	46.102
Total	121	28634.4
Comparisons for factor:
Comparison	Diff of Means	t	P	P<0.050
CNGC9-S26A(shrh1) vs. CNGC9-S26D(shrh1)	30.207	13.327	<0.001	Yes
CNGC9-S26A(shrh1) vs. WT	30.207	12.668	<0.001	Yes
CNGC9-S26A(shrh1) vs. CNGC6-S27D(shrh1)	29.531	12.384	<0.001	Yes
CNGC9-S26A(shrh1) vs. CNGC5-S20D(shrh1)	28.939	12.136	<0.001	Yes
CNGC5-S20A(shrh1) vs. CNGC9-S26D(shrh1)	30.117	11.735	<0.001	Yes
CNGC5-S20A(shrh1) vs. WT	30.117	11.275	<0.001	Yes
CNGC5-S20A(shrh1) vs. CNGC6-S27D(shrh1)	29.441	11.022	<0.001	Yes
CNGC5-S20A(shrh1) vs. CNGC5-S20D(shrh1)	28.849	10.8	<0.001	Yes
CNGC6-S27A(shrh1) vs. CNGC9-S26D(shrh1)	25.676	10.736	<0.001	Yes
shrh1 vs. CNGC9-S26D(shrh1)	27.343	10.655	<0.001	Yes
CNGC6-S27A(shrh1) vs. WT	25.676	10.256	<0.001	Yes
shrh1 vs. WT	27.343	10.237	<0.001	Yes
CNGC6-S27A(shrh1) vs. CNGC6-S27D(shrh1)	25	9.985	<0.001	Yes
shrh1 vs. CNGC6-S27D(shrh1)	26.667	9.983	<0.001	Yes
shrh1 vs. CNGC5-S20D(shrh1)	26.075	9.762	<0.001	Yes
CNGC6-S27A(shrh1) vs. CNGC5-S20D(shrh1)	24.408	9.749	<0.001	Yes
CNGC9-S26A(shrh1) vs. CNGC6-S27A(shrh1)	4.53	2.192	0.31	No
CNGC5-S20A(shrh1) vs. CNGC6-S27A(shrh1)	4.441	1.857	0.528	No
CNGC9-S26A(shrh1) vs. shrh1	2.863	1.263	0.904	No
CNGC5-S20A(shrh1) vs. shrh1	2.774	1.081	0.949	No
shrh1 vs. CNGC6-S27A(shrh1)	1.667	0.697	0.995	No
CNGC5-S20D(shrh1) vs. CNGC9-S26D(shrh1)	1.268	0.475	0.999	No
CNGC5-S20D(shrh1) vs. WT	1.268	0.457	0.998	No
CNGC6-S27D(shrh1) vs. CNGC9-S26D(shrh1)	0.676	0.253	1	No
CNGC6-S27D(shrh1) vs. WT	0.676	0.244	0.999	No
CNGC5-S20D(shrh1) vs. CNGC6-S27D(shrh1)	0.592	0.213	0.995	No
CNGC9-S26A(shrh1) vs. CNGC5-S20A(shrh1)	0.0898	0.0396	0.999	No
WT vs. CNGC9-S26D(shrh1)	0	0	1	No
Figure 8 d, Supplementary Dataset, one-way ANOVA
Group Name	N	Missing	Mean	Std Dev	SEM
WT	9	0	20.274	1.622	0.541
shrh1	12	0	20.105	1.989	0.574
CNGC5-S20A(shrh1)	13	0	20.08	1.596	0.443
CNGC5-S20D(shrh1)	8	0	20.618	1.438	0.508
CNGC6-S27A(shrh1)	16	0	21.324	1.166	0.291
CNGC6-S27D(shrh1)	11	0	21.853	0.888	0.268
CNGC9-S26A(shrh1)	11	0	20.216	1.054	0.318
CNGC9-S26D(shrh1)	13	0	20.615	1.258	0.349
Source of Variation	DF	SS	MS	F	P
Between Groups	7	34.329	4.904	2.482	0.023
Residual	85	167.946	1.976
Total	92	202.275
Comparisons for factor:
Comparison	Diff of Means	t	P	P<0.050
CNGC6-S27D(shrh1) vs. CNGC5-S20A(shrh1)	1.773	3.079	0.075	No
CNGC6-S27D(shrh1) vs. shrh1	1.749	2.98	0.097	No
CNGC6-S27D(shrh1) vs. CNGC9-S26A(shrh1)	1.637	2.731	0.181	No
CNGC6-S27D(shrh1) vs. WT	1.58	2.5	0.303	No
CNGC6-S27A(shrh1) vs. CNGC5-S20A(shrh1)	1.243	2.369	0.386	No
CNGC6-S27A(shrh1) vs. shrh1	1.219	2.27	0.451	No
CNGC6-S27D(shrh1) vs. CNGC9-S26D(shrh1)	1.239	2.152	0.536	No
CNGC6-S27A(shrh1) vs. CNGC9-S26A(shrh1)	1.107	2.011	0.64	No
CNGC6-S27D(shrh1) vs. CNGC5-S20D(shrh1)	1.236	1.892	0.722	No
CNGC6-S27A(shrh1) vs. WT	1.05	1.792	0.78	No
CNGC6-S27A(shrh1) vs. CNGC9-S26D(shrh1)	0.709	1.351	0.972	No
CNGC6-S27A(shrh1) vs. CNGC5-S20D(shrh1)	0.706	1.159	0.992	No
CNGC9-S26D(shrh1) vs. CNGC5-S20A(shrh1)	0.534	0.969	0.999	No
CNGC6-S27D(shrh1) vs. CNGC6-S27A(shrh1)	0.53	0.963	0.998	No
CNGC9-S26D(shrh1) vs. shrh1	0.51	0.906	0.998	No
CNGC5-S20D(shrh1) vs. CNGC5-S20A(shrh1)	0.538	0.851	0.999	No
CNGC5-S20D(shrh1) vs. shrh1	0.513	0.8	0.999	No
CNGC9-S26D(shrh1) vs. CNGC9-S26A(shrh1)	0.398	0.691	0.999	No
CNGC5-S20D(shrh1) vs. CNGC9-S26A(shrh1)	0.401	0.615	1	No
CNGC9-S26D(shrh1) vs. WT	0.341	0.559	1	No
CNGC5-S20D(shrh1) vs. WT	0.344	0.504	1	No
WT vs. CNGC5-S20A(shrh1)	0.193	0.317	1	No
WT vs. shrh1	0.169	0.272	1	No
CNGC9-S26A(shrh1) vs. CNGC5-S20A(shrh1)	0.136	0.237	1	No
CNGC9-S26A(shrh1) vs. shrh1	0.112	0.19	0.999	No
WT vs. CNGC9-S26A(shrh1)	0.0572	0.0906	1	No
shrh1 vs. CNGC5-S20A(shrh1)	0.0246	0.0436	0.999	No
CNGC5-S20D(shrh1) vs. CNGC9-S26D(shrh1)	0.00333	0.00527	0.996	No
Figure 8 f, Supplementary Dataset, one-way ANOVA
Group Name	N	Missing	Mean	Std Dev	SEM
WT	11	0	0.332	0.0246	0.00741
cpk1-1	10	0	0.164	0.0319	0.0101
CNGC5-S20A(cpk1-1)	10	0	0.17	0.0423	0.0134
CNGC5-S20D(cpk1-1)	10	0	0.347	0.0393	0.0124
CNGC6-S27A(cpk1-1)	10	0	0.184	0.0268	0.00847
CNGC6-S27D(cpk1-1)	10	0	0.353	0.0401	0.0127
CNGC9-S26A(cpk1-1)	20	0	0.172	0.0265	0.00592
CNGC9-S26D(cpk1-1)	12	0	0.426	0.0223	0.00644
Source of Variation	DF	SS	MS	F	P
Between Groups	7	0.932	0.133	133.415	<0.001
Residual	85	0.0848	0.000998
Total	92	1.017
Comparisons for factor:
Comparison	Diff of Means	t	P	P<0.050
CNGC9-S26D(cpk1-1) vs. CNGC9-S26A(cpk1-1)	0.253	21.947	<0.001	Yes
CNGC9-S26D(cpk1-1) vs. cpk1-1	0.261	19.322	<0.001	Yes
CNGC9-S26D(cpk1-1) vs. CNGC5-S20A(cpk1-1)	0.256	18.938	<0.001	Yes
CNGC9-S26D(cpk1-1) vs. CNGC6-S27A(cpk1-1)	0.242	17.873	<0.001	Yes
CNGC6-S27D(cpk1-1) vs. CNGC9-S26A(cpk1-1)	0.18	14.72	<0.001	Yes
CNGC5-S20D(cpk1-1) vs. CNGC9-S26A(cpk1-1)	0.175	14.303	<0.001	Yes
WT vs. CNGC9-S26A(cpk1-1)	0.159	13.412	<0.001	Yes
CNGC6-S27D(cpk1-1) vs. cpk1-1	0.188	13.328	<0.001	Yes
CNGC5-S20D(cpk1-1) vs. cpk1-1	0.183	12.967	<0.001	Yes
CNGC6-S27D(cpk1-1) vs. CNGC5-S20A(cpk1-1)	0.183	12.96	<0.001	Yes
CNGC5-S20D(cpk1-1) vs. CNGC5-S20A(cpk1-1)	0.178	12.599	<0.001	Yes
WT vs. cpk1-1	0.167	12.116	<0.001	Yes
CNGC6-S27D(cpk1-1) vs. CNGC6-S27A(cpk1-1)	0.169	11.941	<0.001	Yes
WT vs. CNGC5-S20A(cpk1-1)	0.162	11.74	<0.001	Yes
CNGC5-S20D(cpk1-1) vs. CNGC6-S27A(cpk1-1)	0.164	11.58	<0.001	Yes
WT vs. CNGC6-S27A(cpk1-1)	0.148	10.696	<0.001	Yes
CNGC9-S26D(cpk1-1) vs. WT	0.0941	7.137	<0.001	Yes
CNGC9-S26D(cpk1-1) vs. CNGC5-S20D(cpk1-1)	0.0782	5.779	<0.001	Yes
CNGC9-S26D(cpk1-1) vs. CNGC6-S27D(cpk1-1)	0.0731	5.402	<0.001	Yes
CNGC6-S27D(cpk1-1) vs. WT	0.0211	1.525	0.717	No
CNGC6-S27A(cpk1-1) vs. cpk1-1	0.0196	1.387	0.773	No
CNGC5-S20D(cpk1-1) vs. WT	0.016	1.156	0.868	No
CNGC6-S27A(cpk1-1) vs. CNGC5-S20A(cpk1-1)	0.0144	1.019	0.893	No
CNGC6-S27A(cpk1-1) vs. CNGC9-S26A(cpk1-1)	0.0114	0.932	0.888	No
CNGC9-S26A(cpk1-1) vs. cpk1-1	0.0082	0.67	0.94	No
CNGC5-S20A(cpk1-1) vs. cpk1-1	0.0052	0.368	0.977	No
CNGC6-S27D(cpk1-1) vs. CNGC5-S20D(cpk1-1)	0.0051	0.361	0.921	No
CNGC9-S26A(cpk1-1) vs. CNGC5-S20A(cpk1-1)	0.003	0.245	0.807	No
Figure 8 g, Supplementary Dataset, one-way ANOVA
Group Name	N	Missing	Mean	Std Dev	SEM
WT	12	0	0	0	0
cpk1-1	8	0	28.19	4.928	1.742
CNGC5-S20A(cpk1-1)	11	0	30.287	4.966	1.497
CNGC5-S20D(cpk1-1)	10	0	1.135	1.977	0.625
CNGC6-S27A(cpk1-1)	10	0	31.594	6.143	1.942
CNGC6-S27D(cpk1-1)	10	0	1.228	1.693	0.535
CNGC9-S26A(cpk1-1)	13	0	27.288	5.455	1.513
CNGC9-S26D(cpk1-1)	14	0	0	0	0
Source of Variation	DF	SS	MS	F	P
Between Groups	7	18297.4	2613.92	178.092	<0.001
Residual	80	1174.19	14.677
Total	87	19471.6
Comparisons for factor:
Comparison	Diff of Means	t	P	P<0.050
CNGC6-S27A(cpk1-1) vs. CNGC9-S26D(cpk1-1)	31.594	19.918	<0.001	Yes
CNGC5-S20A(cpk1-1) vs. CNGC9-S26D(cpk1-1)	30.287	19.621	<0.001	Yes
CNGC6-S27A(cpk1-1) vs. WT	31.594	19.26	<0.001	Yes
CNGC5-S20A(cpk1-1) vs. WT	30.287	18.939	<0.001	Yes
CNGC9-S26A(cpk1-1) vs. CNGC9-S26D(cpk1-1)	27.288	18.493	<0.001	Yes
CNGC9-S26A(cpk1-1) vs. WT	27.288	17.793	<0.001	Yes
CNGC6-S27A(cpk1-1) vs. CNGC5-S20D(cpk1-1)	30.46	17.778	<0.001	Yes
CNGC6-S27A(cpk1-1) vs. CNGC6-S27D(cpk1-1)	30.366	17.724	<0.001	Yes
CNGC5-S20A(cpk1-1) vs. CNGC5-S20D(cpk1-1)	29.153	17.416	<0.001	Yes
CNGC5-S20A(cpk1-1) vs. CNGC6-S27D(cpk1-1)	29.059	17.36	<0.001	Yes
cpk1-1 vs. CNGC9-S26D(cpk1-1)	28.19	16.602	<0.001	Yes
CNGC9-S26A(cpk1-1) vs. CNGC5-S20D(cpk1-1)	26.154	16.23	<0.001	Yes
CNGC9-S26A(cpk1-1) vs. CNGC6-S27D(cpk1-1)	26.06	16.172	<0.001	Yes
cpk1-1 vs. WT	28.19	16.121	<0.001	Yes
cpk1-1 vs. CNGC5-S20D(cpk1-1)	27.056	14.888	<0.001	Yes
cpk1-1 vs. CNGC6-S27D(cpk1-1)	26.962	14.837	<0.001	Yes
CNGC6-S27A(cpk1-1) vs. CNGC9-S26A(cpk1-1)	4.306	2.672	0.104	No
CNGC5-S20A(cpk1-1) vs. CNGC9-S26A(cpk1-1)	2.999	1.911	0.491	No
CNGC6-S27A(cpk1-1) vs. cpk1-1	3.404	1.873	0.488	No
CNGC5-S20A(cpk1-1) vs. cpk1-1	2.097	1.178	0.918	No
CNGC6-S27A(cpk1-1) vs. CNGC5-S20A(cpk1-1)	1.307	0.781	0.99	No
CNGC6-S27D(cpk1-1) vs. CNGC9-S26D(cpk1-1)	1.228	0.774	0.983	No
CNGC6-S27D(cpk1-1) vs. WT	1.228	0.749	0.974	No
CNGC5-S20D(cpk1-1) vs. CNGC9-S26D(cpk1-1)	1.135	0.715	0.961	No
CNGC5-S20D(cpk1-1) vs. WT	1.135	0.692	0.933	No
cpk1-1 vs. CNGC9-S26A(cpk1-1)	0.902	0.524	0.937	No
CNGC6-S27D(cpk1-1) vs. CNGC5-S20D(cpk1-1)	0.0934	0.0545	0.998	No
WT vs. CNGC9-S26D(cpk1-1)	0	0	1	No
Figure 8 h, Supplementary Dataset, one-way ANOVA
Group Name	N	Missing	Mean	Std Dev	SEM
WT	8	0	20.796	1.126	0.398
cpk1-1	10	0	21.345	1.206	0.381
CNGC5-S20A(cpk1-1)	10	0	21.68	0.859	0.272
CNGC5-S20D(cpk1-1)	10	0	21.153	1.008	0.319
CNGC6-S27A(cpk1-1)	10	0	21.037	1.326	0.419
CNGC6-S27D(cpk1-1)	10	0	21.934	1.17	0.37
CNGC9-S26A(cpk1-1)	12	0	21.021	1.791	0.517
CNGC9-S26D(cpk1-1)	13	0	20.623	1.204	0.334
Source of Variation	DF	SS	MS	F	P
Between Groups	7	14.191	2.027	1.282	0.271
Residual	75	118.567	1.581
Total	82	132.758
raw data Figure 8 b
Group Name	N	1	2	3	4	5	6	7	8	9	10	11	12	13	14	15	16	17	18	19	20	21	22	23	24	25
WT	7	0.3	0.342	0.319	0.324	0.375	0.339	0.325
shrh1	14	0.132	0.111	0.167	0.161	0.165	0.112	0.169	0.166	0.127	0.171	0.193	0.164	0.156	0.144
CNGC5-S20A(shrh1)	13	0.179	0.123	0.202	0.145	0.136	0.156	0.165	0.142	0.152	0.16	0.144	0.182	0.144
CNGC5-S20D(shrh1)	9	0.302	0.355	0.302	0.373	0.303	0.367	0.395	0.349	0.313
CNGC6-S27A(shrh1)	15	0.16	0.106	0.173	0.183	0.118	0.106	0.131	0.147	0.109	0.129	0.207	0.144	0.117	0.173	0.113
CNGC6-S27D(shrh1)	10	0.255	0.346	0.264	0.354	0.397	0.274	0.352	0.386	0.322	0.321
CNGC9-S26A(shrh1)	25	0.171	0.11	0.173	0.192	0.173	0.159	0.198	0.134	0.167	0.171	0.138	0.161	0.18	0.169	0.151	0.205	0.199	0.185	0.21	0.18	0.172	0.2	0.191	0.149	0.209
CNGC9-S26D(shrh1)	12	0.443	0.391	0.416	0.399	0.423	0.437	0.406	0.417	0.435	0.414	0.456	0.41
raw data Figure 8 c
Group Name	N	1	2	3	4	5	6	7	8	9	10	11	12	13	14	15	16	17	18	19	20	21	22	23	24	25
WT	12	0	0	0	0	0	0	0	0	0	0	0	0
shrh1	14	30.5484	22.449	23.4043	14.5833	37.7358	20	42.5926	42.3729	40	13.4615	13.6364	20	33.4562	28.5648
CNGC5-S20A(shrh1)	14	23.4043	26.4151	38.2979	28	17.0213	45.0588	25.4237	24.5902	23.913	35.1852	40	44.098	24	26.2295
CNGC5-S20D(shrh1)	12	0	0	0	0	0	3.84615	3.44828	1.85185	0	0	2.22222	3.84615
CNGC6-S27A(shrh1)	19	17.4603	38.3333	23.6364	26.3158	24.4898	15.0943	33.9623	29.8246	35.5932	21.0526	20	17.8571	24.5614	28.5714	31.3726	28.5714	20	30	21.1538
CNGC6-S27D(shrh1)	12	0	2.94118	0	3.44828	0	0	0	0	0	0	0	1.72414
CNGC9-S26A(shrh1)	25	14.5455	36.3636	25.5319	43.1373	29.4118	27.2727	13.7255	34.0909	31.25	41.1765	35.2941	36.6667	21.6667	21.5686	17.5	28.2609	29.6296	32.1429	30.7692	20.3125	43.6364	31.8182	22	43.3962	44
CNGC9-S26D(shrh1)	14	0	0	0	0	0	0	0	0	0	0	0	0	0	0
raw data Figure 8 d
Group Name	N	1	2	3	4	5	6	7	8	9	10	11	12	13	14	15	16
WT	9	18.1962	22.3546	20.9004	18.8679	21.5323	21.5654	20.5108	20.8006	17.7348
shrh1	12	21.1864	17.9595	19.0587	22.5989	17.8505	20.2492	17.3365	22.9105	22.9751	19.1644	20.5426	19.425
CNGC5-S20A(shrh1)	13	18.3809	20.1687	19.9045	18.6286	19.984	20.0321	23.2293	20.3512	19.1083	19.3165	23.1101	18.012	20.817
CNGC5-S20D(shrh1)	8	18.8457	20.9917	20.5793	21.7645	22.7182	20.8	20.934	18.3093
CNGC6-S27A(shrh1)	16	20.0946	21.3728	21.0903	22.5118	20.5184	22.4591	21.1783	21.2014	22.2399	22.9183	21.9218	20.562	20.8744	22.0418	18.1751	22.0162
CNGC6-S27D(shrh1)	11	20.817	22.5967	22.2841	21.2085	22.3231	22.4545	22.673	21.2851	21.9823	20.0364	22.7273
CNGC9-S26A(shrh1)	11	19.3065	20.8744	19.7263	19.4444	19.7828	20.5696	21.7134	19.5997	19.685	19.2539	22.4247
CNGC9-S26D(shrh1)	13	19.305	21.028	20.1761	19.4099	20.182	20.5905	22.664	21.6383	19.4954	19.9922	22.5449	18.9628	21.9992
raw data Figure 8 f
Group Name	N	1	2	3	4	5	6	7	8	9	10	11	12	13	14	15	16	17	18	19	20
WT	11	0.325	0.336	0.327	0.353	0.345	0.305	0.346	0.306	0.316	0.384	0.304
cpk1-1	10	0.147	0.183	0.195	0.181	0.201	0.137	0.202	0.142	0.144	0.111
CNGC5-S20A(cpk1-1)	10	0.161	0.18	0.169	0.252	0.2	0.125	0.212	0.131	0.141	0.124
CNGC5-S20D(cpk1-1)	10	0.318	0.376	0.354	0.363	0.379	0.366	0.378	0.375	0.266	0.3
CNGC6-S27A(cpk1-1)	10	0.183	0.188	0.185	0.205	0.199	0.158	0.241	0.161	0.167	0.152
CNGC6-S27D(cpk1-1)	10	0.322	0.352	0.346	0.397	0.354	0.425	0.386	0.331	0.321	0.292
CNGC9-S26A(cpk1-1)	20	0.186	0.175	0.187	0.187	0.145	0.165	0.156	0.171	0.196	0.168	0.135	0.171	0.138	0.138	0.173	0.191	0.129	0.205	0.215	0.219
CNGC9-S26D(cpk1-1)	12	0.459	0.419	0.431	0.429	0.443	0.436	0.398	0.439	0.4	0.412	0.453	0.389
raw data Figure 8 g
Group Name	N	1	2	3	4	5	6	7	8	9	10	11	12	13	14
WT	12	0	0	0	0	0	0	0	0	0	0	0	0
cpk1-1	8	27.759	27.759	24.854	38.103	23.07	28.962	23.477	31.538
CNGC5-S20A(cpk1-1)	11	27.0833	27.2727	37.037	35.7143	20.4082	30.5085	27.5862	30.5085	36.3636	28.0702	32.6087
CNGC5-S20D(cpk1-1)	10	0	5.26316	0	2.08333	0	0	0	0	0	4
CNGC6-S27A(cpk1-1)	10	38	38.4615	38.1818	30.8456	22.6415	25.3595	38.3333	26.4652	28	29.6542
CNGC6-S27D(cpk1-1)	10	0	0	2.94118	0	4.16667	0	3.44828	1.72414	0	0
CNGC9-S26A(cpk1-1)	13	21.4286	21.6667	28.8462	25	20	31.0345	22.807	29.0909	38.8889	27.7778	33.9286	29.7872	24.4898
CNGC9-S26D(cpk1-1)	14	0	0	0	0	0	0	0	0	0	0	0	0	0	0
raw data Figure 8 h
Group Name	N	1	2	3	4	5	6	7	8	9	10	11	12	13
WT	8	20.5974	20.291	20.5634	22.5282	21.2762	19.4175	19.5453	22.1464
cpk1-1	10	20.2429	20.8078	19.8929	20.8661	19.8701	21.8712	22.5296	22.864	23.0984	21.4055
CNGC5-S20A(cpk1-1)	10	21.461	22.3941	19.5765	22.5133	21.9694	21.0652	21.7918	21.9881	22.3019	21.7391
CNGC5-S20D(cpk1-1)	10	20.8752	19.5771	21.721	20.9118	20.8418	21.1864	20.7078	21.1954	20.9424	23.5732
CNGC6-S27A(cpk1-1)	10	19.5519	21.8239	18.4911	22.2396	21.9231	22.5687	20.5586	21.541	21.6634	20.0073
CNGC6-S27D(cpk1-1)	10	21.1125	22.9234	20.2703	21.7873	19.8728	23.3463	22.4545	22.0708	22.7457	22.7565
CNGC9-S26A(cpk1-1)	12	18.7793	21.2931	18.7422	21.678	22.6087	23.6416	22.3695	23.5849	19.745	19.9917	20.8083	19.0053
CNGC9-S26D(cpk1-1)	13	18.8831	20.3187	18.5039	20.876	21.0843	22.6354	21.0782	21.217	20.2446	22.664	20.2911	20.3005	20

## Sheet: Figure9
Figure 9 b, Supplementary Dataset, one-way ANOVA
Group Name	N	Missing	Mean	Std Dev	SEM
WT	24	0	9.74	0.501	0.102
shrh1	20	0	5.36	0.712	0.159
cpk1 shrh1	25	0	5.531	0.733	0.147
CNGC5-S20A(shrh1)	25	0	6.473	0.65	0.13
CNGC5-S20D(shrh1)	16	0	11.263	0.753	0.188
CNGC6-S27A(shrh1)	25	0	5.702	0.299	0.0597
CNGC6-S27D(shrh1)	11	0	11.526	0.871	0.263
CNGC9-S26A(shrh1)	23	0	6.383	1.012	0.211
CNGC9-S26D(shrh1)	24	0	11.283	1.615	0.33
cpk1-1	24	0	5.993	0.81	0.165
CNGC5-S20A(cpk1-1)	12	0	5.786	0.435	0.126
CNGC5-S20D(cpk1-1)	24	0	11.011	0.783	0.16
CNGC6-S27A(cpk1-1)	18	0	6.442	0.322	0.0758
CNGC6-S27D(cpk1-1)	18	0	11.505	0.954	0.225
CNGC9-S26A(cpk1-1)	19	0	6.016	0.431	0.0989
CNGC9-S26D(cpk1-1)	23	0	14.052	0.981	0.205
Source of Variation	DF	SS	MS	F	P
Between Groups	15	2706.7	180.447	267.796	<0.001
Residual	315	212.254	0.674
Total	330	2918.95
Comparisons for factor:
Comparison	Diff of Means	t	P	P<0.050
CNGC9-S26D(cpk1-1) vs. cpk1 shrh1	8.522	35.93	<0.001	Yes
CNGC9-S26D(cpk1-1) vs. CNGC6-S27A(shrh1)	8.35	35.207	<0.001	Yes
CNGC9-S26D(cpk1-1) vs. shrh1	8.693	34.636	<0.001	Yes
CNGC9-S26D(cpk1-1) vs. cpk1-1	8.059	33.646	<0.001	Yes
CNGC9-S26D(cpk1-1) vs. CNGC5-S20A(shrh1)	7.58	31.958	<0.001	Yes
CNGC9-S26D(cpk1-1) vs. CNGC9-S26A(shrh1)	7.669	31.682	<0.001	Yes
CNGC9-S26D(cpk1-1) vs. CNGC9-S26A(cpk1-1)	8.036	31.578	<0.001	Yes
CNGC9-S26D(cpk1-1) vs. CNGC6-S27A(cpk1-1)	7.611	29.462	<0.001	Yes
CNGC9-S26D(cpk1-1) vs. CNGC5-S20A(cpk1-1)	8.266	28.278	<0.001	Yes
CNGC9-S26D(shrh1) vs. cpk1 shrh1	5.752	24.52	<0.001	Yes
CNGC9-S26D(shrh1) vs. shrh1	5.923	23.833	<0.001	Yes
CNGC9-S26D(shrh1) vs. CNGC6-S27A(shrh1)	5.581	23.79	<0.001	Yes
CNGC6-S27D(cpk1-1) vs. cpk1 shrh1	5.974	23.544	<0.001	Yes
CNGC5-S20D(cpk1-1) vs. cpk1 shrh1	5.48	23.361	<0.001	Yes
CNGC6-S27D(cpk1-1) vs. shrh1	6.145	23.042	<0.001	Yes
CNGC6-S27D(cpk1-1) vs. CNGC6-S27A(shrh1)	5.803	22.868	<0.001	Yes
CNGC5-S20D(cpk1-1) vs. shrh1	5.651	22.739	<0.001	Yes
CNGC5-S20D(cpk1-1) vs. CNGC6-S27A(shrh1)	5.309	22.631	<0.001	Yes
CNGC9-S26D(shrh1) vs. cpk1-1	5.289	22.322	<0.001	Yes
CNGC5-S20D(shrh1) vs. cpk1 shrh1	5.733	21.814	<0.001	Yes
CNGC6-S27D(cpk1-1) vs. cpk1-1	5.512	21.534	<0.001	Yes
CNGC5-S20D(shrh1) vs. shrh1	5.904	21.443	<0.001	Yes
CNGC5-S20D(cpk1-1) vs. cpk1-1	5.018	21.174	<0.001	Yes
CNGC5-S20D(shrh1) vs. CNGC6-S27A(shrh1)	5.561	21.162	<0.001	Yes
CNGC9-S26D(shrh1) vs. CNGC9-S26A(cpk1-1)	5.266	20.893	<0.001	Yes
CNGC9-S26D(shrh1) vs. CNGC5-S20A(shrh1)	4.81	20.505	<0.001	Yes
CNGC9-S26D(shrh1) vs. CNGC9-S26A(shrh1)	4.899	20.455	<0.001	Yes
CNGC6-S27D(cpk1-1) vs. CNGC9-S26A(cpk1-1)	5.489	20.328	<0.001	Yes
CNGC6-S27D(shrh1) vs. cpk1 shrh1	5.995	20.187	<0.001	Yes
CNGC6-S27D(shrh1) vs. shrh1	6.166	20.012	<0.001	Yes
CNGC5-S20D(shrh1) vs. cpk1-1	5.27	19.893	<0.001	Yes
CNGC6-S27D(cpk1-1) vs. CNGC5-S20A(shrh1)	5.032	19.831	<0.001	Yes
CNGC6-S27D(cpk1-1) vs. CNGC9-S26A(shrh1)	5.122	19.826	<0.001	Yes
CNGC5-S20D(cpk1-1) vs. CNGC9-S26A(cpk1-1)	4.995	19.814	<0.001	Yes
CNGC6-S27D(shrh1) vs. CNGC6-S27A(shrh1)	5.824	19.609	<0.001	Yes
CNGC5-S20D(cpk1-1) vs. CNGC5-S20A(shrh1)	4.538	19.345	<0.001	Yes
CNGC5-S20D(cpk1-1) vs. CNGC9-S26A(shrh1)	4.628	19.32	<0.001	Yes
CNGC9-S26D(shrh1) vs. CNGC5-S20A(cpk1-1)	5.497	18.94	<0.001	Yes
CNGC9-S26D(shrh1) vs. CNGC6-S27A(cpk1-1)	4.841	18.915	<0.001	Yes
CNGC5-S20D(shrh1) vs. CNGC9-S26A(cpk1-1)	5.247	18.839	<0.001	Yes
CNGC6-S27D(cpk1-1) vs. CNGC5-S20A(cpk1-1)	5.719	18.694	<0.001	Yes
CNGC6-S27D(shrh1) vs. cpk1-1	5.533	18.512	<0.001	Yes
CNGC6-S27D(cpk1-1) vs. CNGC6-S27A(cpk1-1)	5.063	18.505	<0.001	Yes
CNGC5-S20D(shrh1) vs. CNGC9-S26A(shrh1)	4.88	18.263	<0.001	Yes
CNGC5-S20D(shrh1) vs. CNGC5-S20A(shrh1)	4.791	18.229	<0.001	Yes
CNGC9-S26D(cpk1-1) vs. WT	4.312	18.004	<0.001	Yes
CNGC5-S20D(cpk1-1) vs. CNGC5-S20A(cpk1-1)	5.225	18.003	<0.001	Yes
WT vs. cpk1 shrh1	4.209	17.943	<0.001	Yes
CNGC5-S20D(cpk1-1) vs. CNGC6-S27A(cpk1-1)	4.569	17.852	<0.001	Yes
CNGC6-S27D(shrh1) vs. CNGC9-S26A(cpk1-1)	5.51	17.717	<0.001	Yes
WT vs. shrh1	4.38	17.624	<0.001	Yes
CNGC5-S20D(shrh1) vs. CNGC5-S20A(cpk1-1)	5.477	17.474	<0.001	Yes
WT vs. CNGC6-S27A(shrh1)	4.038	17.212	<0.001	Yes
CNGC5-S20D(shrh1) vs. CNGC6-S27A(cpk1-1)	4.822	17.097	<0.001	Yes
CNGC6-S27D(shrh1) vs. CNGC9-S26A(shrh1)	5.143	17.09	<0.001	Yes
CNGC6-S27D(shrh1) vs. CNGC5-S20A(shrh1)	5.053	17.015	<0.001	Yes
CNGC6-S27D(shrh1) vs. CNGC5-S20A(cpk1-1)	5.74	16.752	<0.001	Yes
CNGC6-S27D(shrh1) vs. CNGC6-S27A(cpk1-1)	5.085	16.185	<0.001	Yes
WT vs. cpk1-1	3.747	15.811	<0.001	Yes
WT vs. CNGC9-S26A(cpk1-1)	3.724	14.772	<0.001	Yes
WT vs. CNGC9-S26A(shrh1)	3.357	14.013	<0.001	Yes
WT vs. CNGC5-S20A(shrh1)	3.267	13.927	<0.001	Yes
WT vs. CNGC5-S20A(cpk1-1)	3.954	13.623	<0.001	Yes
WT vs. CNGC6-S27A(cpk1-1)	3.298	12.886	<0.001	Yes
CNGC9-S26D(cpk1-1) vs. CNGC5-S20D(cpk1-1)	3.041	12.698	<0.001	Yes
CNGC9-S26D(cpk1-1) vs. CNGC9-S26D(shrh1)	2.769	11.562	<0.001	Yes
CNGC9-S26D(cpk1-1) vs. CNGC5-S20D(shrh1)	2.789	10.436	<0.001	Yes
CNGC9-S26D(cpk1-1) vs. CNGC6-S27D(cpk1-1)	2.547	9.861	<0.001	Yes
CNGC9-S26D(cpk1-1) vs. CNGC6-S27D(shrh1)	2.526	8.395	<0.001	Yes
CNGC6-S27D(cpk1-1) vs. WT	1.765	6.896	<0.001	Yes
CNGC9-S26D(shrh1) vs. WT	1.543	6.511	<0.001	Yes
CNGC6-S27D(shrh1) vs. WT	1.786	5.977	<0.001	Yes
CNGC5-S20D(shrh1) vs. WT	1.524	5.751	<0.001	Yes
CNGC5-S20D(cpk1-1) vs. WT	1.271	5.364	<0.001	Yes
CNGC5-S20A(shrh1) vs. shrh1	1.113	4.52	<0.001	Yes
CNGC9-S26A(shrh1) vs. shrh1	1.024	4.079	0.003	Yes
CNGC5-S20A(shrh1) vs. cpk1 shrh1	0.942	4.057	0.003	Yes
CNGC6-S27A(cpk1-1) vs. shrh1	1.082	4.057	0.003	Yes
CNGC9-S26A(shrh1) vs. cpk1 shrh1	0.853	3.595	0.016	Yes
CNGC6-S27A(cpk1-1) vs. cpk1 shrh1	0.911	3.59	0.016	Yes
CNGC5-S20A(shrh1) vs. CNGC6-S27A(shrh1)	0.771	3.319	0.04	Yes
CNGC6-S27A(cpk1-1) vs. CNGC6-S27A(shrh1)	0.739	2.914	0.139	No
CNGC9-S26A(shrh1) vs. CNGC6-S27A(shrh1)	0.681	2.872	0.153	No
cpk1-1 vs. shrh1	0.634	2.55	0.342	No
CNGC9-S26A(cpk1-1) vs. shrh1	0.657	2.497	0.377	No
CNGC5-S20A(shrh1) vs. CNGC5-S20A(cpk1-1)	0.687	2.382	0.467	No
CNGC6-S27A(cpk1-1) vs. CNGC5-S20A(cpk1-1)	0.656	2.143	0.679	No
CNGC5-S20A(shrh1) vs. cpk1-1	0.479	2.044	0.756	No
CNGC9-S26A(shrh1) vs. CNGC5-S20A(cpk1-1)	0.597	2.043	0.746	No
cpk1-1 vs. cpk1 shrh1	0.463	1.972	0.793	No
CNGC9-S26A(cpk1-1) vs. cpk1 shrh1	0.486	1.944	0.804	No
CNGC6-S27D(cpk1-1) vs. CNGC5-S20D(cpk1-1)	0.494	1.93	0.803	No
CNGC5-S20A(shrh1) vs. CNGC9-S26A(cpk1-1)	0.456	1.827	0.863	No
CNGC6-S27A(cpk1-1) vs. cpk1-1	0.448	1.751	0.897	No
CNGC6-S27D(shrh1) vs. CNGC5-S20D(cpk1-1)	0.515	1.724	0.903	No
CNGC9-S26A(shrh1) vs. cpk1-1	0.39	1.628	0.937	No
CNGC6-S27A(cpk1-1) vs. CNGC9-S26A(cpk1-1)	0.425	1.575	0.948	No
CNGC9-S26A(shrh1) vs. CNGC9-S26A(cpk1-1)	0.367	1.442	0.976	No
CNGC5-S20A(cpk1-1) vs. shrh1	0.426	1.422	0.976	No
CNGC6-S27A(shrh1) vs. shrh1	0.342	1.391	0.977	No
CNGC9-S26A(cpk1-1) vs. CNGC6-S27A(shrh1)	0.314	1.257	0.991	No
cpk1-1 vs. CNGC6-S27A(shrh1)	0.291	1.241	0.99	No
CNGC9-S26D(shrh1) vs. CNGC5-S20D(cpk1-1)	0.272	1.147	0.995	No
CNGC5-S20D(shrh1) vs. CNGC5-S20D(cpk1-1)	0.253	0.954	0.999	No
CNGC5-S20A(cpk1-1) vs. cpk1 shrh1	0.255	0.886	0.999	No
CNGC6-S27D(cpk1-1) vs. CNGC9-S26D(shrh1)	0.222	0.868	0.999	No
CNGC6-S27D(cpk1-1) vs. CNGC5-S20D(shrh1)	0.241	0.856	0.999	No
CNGC6-S27D(shrh1) vs. CNGC5-S20D(shrh1)	0.263	0.817	0.999	No
CNGC6-S27D(shrh1) vs. CNGC9-S26D(shrh1)	0.243	0.814	0.998	No
CNGC9-S26A(cpk1-1) vs. CNGC5-S20A(cpk1-1)	0.23	0.761	0.999	No
CNGC6-S27A(shrh1) vs. cpk1 shrh1	0.171	0.738	0.998	No
cpk1-1 vs. CNGC5-S20A(cpk1-1)	0.207	0.714	0.997	No
cpk1 shrh1 vs. shrh1	0.171	0.695	0.995	No
CNGC5-S20A(shrh1) vs. CNGC9-S26A(shrh1)	0.0895	0.377	1	No
CNGC5-S20A(cpk1-1) vs. CNGC6-S27A(shrh1)	0.0839	0.291	1	No
CNGC6-S27A(cpk1-1) vs. CNGC9-S26A(shrh1)	0.0583	0.226	1	No
CNGC5-S20A(shrh1) vs. CNGC6-S27A(cpk1-1)	0.0312	0.123	1	No
CNGC9-S26A(cpk1-1) vs. cpk1-1	0.023	0.0912	1	No
CNGC9-S26D(shrh1) vs. CNGC5-S20D(shrh1)	0.0192	0.0726	0.997	No
CNGC6-S27D(shrh1) vs. CNGC6-S27D(cpk1-1)	0.0213	0.0678	0.946	No
raw data Figure 9 b
Group Name	N	1	2	3	4	5	6	7	8	9	10	11	12	13	14	15	16	17	18	19	20	21	22	23	24	25
WT	24	9.14933	8.90623	8.8764	9.68827	9.5502	9.65634	9.87183	9.88667	9.77094	10.3056	10.502	10.1349	10.3667	10.3518	10.5731	9.26192	9.74622	9.66463	10.14	8.85548	9.44406	9.61842	9.49735	9.937
shrh1	20	5.20268	5.61745	5.39013	5.50223	5.36834	4.86258	4.75549	4.68501	5.48637	5.01072	5.55967	6.04159	5.93078	5.87358	6.20305	6.80217	6.18013	4.23524	4.22841	4.25675
cpk1 shrh1	25	4.91412	4.82771	5.1033	4.4104	4.49666	5.5758	6.04159	5.7888	6.13622	5.97172	6.01947	6.21847	5.08394	5.79319	5.64593	5.92064	6.14145	5.8893	5.37403	5.09621	6.69637	6.47891	6.34803	4.03909	4.25536
CNGC5-S20A(shrh1)	25	7.462	6.07194	6.78377	6.7133	6.77728	6.58293	5.82802	5.98421	6.11271	7.9251	6.67942	7.04171	6.74245	7.67296	7.08869	6.32484	6.09469	6.30147	5.59223	5.84167	6.87675	5.59241	5.45705	6.25789	6.01261
CNGC5-S20D(shrh1)	16	11.7276	11.2944	11.5531	11.8985	11.1789	11.9001	10.5814	11.1694	10.3149	11.5883	12.4938	12.3851	11.327	9.94832	10.4442	10.4108
CNGC6-S27A(shrh1)	25	5.36728	6.01574	5.75975	6.12875	5.65394	5.85601	5.79673	5.47322	5.06413	5.38014	5.67935	6.0722	5.92837	6.05581	5.48086	5.33945	5.61128	5.8955	6.22158	5.29148	5.45411	5.90796	5.82339	5.50004	5.79569
CNGC6-S27D(shrh1)	11	12.0987	12.2724	12.1131	10.5672	10.8129	10.1459	10.9732	11.138	11.364	12.5547	12.7471
CNGC9-S26A(shrh1)	23	5.20983	5.15967	5.30351	5.57736	5.46385	7.37821	6.1967	5.79561	5.91659	5.35382	5.87468	6.1601	7.97617	7.67016	5.70995	5.57417	8.28774	8.36385	6.39677	7.06695	7.13179	6.50781	6.73926
CNGC9-S26D(shrh1)	24	10.0148	10.2564	10.3204	10.0959	9.69222	9.54874	10.2802	10.122	9.88491	9.8501	9.48841	9.7942	10.7482	11.054	11.2288	13.6317	13.7917	13.9705	13.8421	13.101	13.8087	12.0653	12.3252	11.8698
cpk1-1	24	7.42546	7.3732	7.21074	7.33003	7.27916	5.88176	5.7344	5.22731	5.64423	5.41577	4.48964	5.16545	5.35339	5.72034	5.8371	6.51138	6.43157	6.00449	5.8424	5.92718	5.82281	5.20268	5.61745	5.39013
CNGC5-S20A(cpk1-1)	12	5.21206	5.21463	5.29499	5.43997	5.57278	5.63554	6.02921	6.09631	6.12515	6.14147	6.31793	6.35191
CNGC5-S20D(cpk1-1)	24	11.6957	11.8625	12.0016	10.3078	10.8241	10.574	10.3193	9.89801	10.0066	10.3807	10.8553	9.74471	11.7771	11.741	11.7692	11.143	11.1822	11.0807	12.0384	12.2302	11.8664	10.3019	10.3511	10.3083
CNGC6-S27A(cpk1-1)	18	6.01352	6.02802	6.08485	6.13633	6.22247	6.25003	6.25301	6.29375	6.32214	6.36398	6.38011	6.62145	6.66739	6.68359	6.81652	6.9288	6.93781	6.94339
CNGC6-S27D(cpk1-1)	18	10.1924	10.7866	11.5464	11.5106	12.3979	12.3328	9.89931	10.758	10.485	10.8901	10.998	10.9507	11.8359	11.7923	11.8508	12.993	12.792	13.0747
CNGC9-S26A(cpk1-1)	19	5.28509	5.42862	5.54034	5.59601	5.67798	5.67836	5.6804	5.75315	5.98087	6.0205	6.14952	6.22628	6.31169	6.34883	6.35729	6.36776	6.6193	6.63117	6.6555
CNGC9-S26D(cpk1-1)	23	12.3276	12.8813	12.944	12.9597	13.0586	13.1237	13.4792	13.519	13.7001	13.7198	13.7603	13.949	13.9563	14.2392	14.3511	14.5581	14.5806	14.73	14.9191	15.5114	15.5777	15.6357	15.7195

## Sheet: Supplementary Figure 2
Supplementary Figure 2 a, Supplementary Dataset, Student t-test
Group Name	N	Missing	Mean	Std Dev	SEM
WT	3	0	1.00829	0.162872	0.0940341
cpk1-1	3	0	0.0847355	0.00638403	0.00368582
cpk1-2	3	0	0.0876932	0.0315126	0.0181938
pCPK1-COM1	3	0	1.01111	0.0529287	0.0305584
pCPK1-COM5	3	0	1.18418	0.0489503	0.0282614
CPK1-OE6	3	0	6.6872	1.38753	0.801089
CPK1-OE13	3	0	9.01838	0.461008	0.266163
pEXPA7-COM13	3	0	0.999217	0.191992	0.110847
pEXPA7-COM14	3	0	1.09887	0.355633	0.205325
CPK1-OE3(shrh1)	3	0	7.77107	2.00355	1.15675
CNGC9-OE1(cpk1-1)	3	0	15.5443	2.31946	1.33914
	P value	Significance	n.s.P > 0.05, **P < 0.01 (Student's t-test)
WT vs cpk1-1	0.000604	**
WT vs cpk1-2	0.000655	**
WT vs pCPK1-COM1	0.979	n.s.
WT vs pCPK1-COM5	0.148	n.s.
WT vs CPK1-OE6	0.00215	**
WT vs CPK1-OE13	9.18e-06	**
WT vs pEXPA7-COM13	0.953	n.s.
WT vs pEXPA7-COM14	0.709	n.s.
WT vs CPK1-OE3(shrh1)	0.00432	**
WT vs CNGC9-OE1(cpk1-1)	0.000413	**
Supplementary Figure 2 b, Supplementary Dataset, Student t-test
Group Name	N	Missing	Mean	Std Dev	SEM
WT	3	0	1.00831	0.156068	0.0901058
CNGC5S20A(shrh1)	3	0	1.28049	0.381482	0.220248
CNGC5S20D(shrh1)	3	0	1.10121	0.475463	0.274509
CNGC5S20A(cpk1-1)	3	0	1	0.0622571	0.0359442
CNGC5S20D(cpk1-1)	3	0	0.971202	0.0316655	0.0182821
CNGC5S20A(WT)	3	0	1.5601	0.0758849	0.0438122
CNGC5S20D(WT)	3	0	3.26287	0.639161	0.36902
CNGC5S58A(cpk1-1)	3	0	1.1075	0.462457	0.266999
CNGC5S58D(cpk1-1)	3	0	1.09554	0.101743	0.0587414
	P value	Significance	n.s.P > 0.05, **P < 0.01 (Student's t-test)
WT vs CNGC5S20A(shrh1)	0.317	n.s.
WT vs CNGC5S20D(shrh1)	0.764	n.s.
WT vs CNGC5S20A(cpk1-1)	0.936	n.s.
WT vs CNGC5S20D(cpk1-1)	0.707	n.s.
WT vs CNGC5S20A(WT)	0.0053	**
WT vs CNGC5S20D(WT)	0.00404	**
WT vs CNGC5S58A(cpk1-1)	0.743	n.s.
WT vs CNGC5S58D(cpk1-1)	0.463	n.s.
Supplementary Figure 2 c, Supplementary Dataset, Student t-test
Group Name	N	Missing	Mean	Std Dev	SEM
WT	3	0	1.00883	0.158783	0.0916733
CNGC6S27A(shrh1)	3	0	1.1401	0.542735	0.313348
CNGC6S27D(shrh1)	3	0	0.87464	0.0350057	0.0202105
CNGC6S27A(cpk1-1)	3	0	0.871387	0.17498	0.101025
CNGC6S27D(cpk1-1)	3	0	1	0.178641	0.103138
CNGC6S27A(WT)	3	0	4.10178	0.456084	0.26332
CNGC6S27D(WT)	3	0	3.50626	0.523005	0.301957
CNGC6S73A(cpk1-1)	3	0	1.19907	0.288887	0.166789
CNGC6S73D(cpk1-1)	3	0	0.995102	0.129177	0.0745802
	P value	Significance	n.s.P > 0.05, **P < 0.01 (Student's t-test)
WT vs CNGC6S27A(shrh1)	0.708	n.s.
WT vs CNGC6S27D(shrh1)	0.226	n.s.
WT vs CNGC6S27A(cpk1-1)	0.371	n.s.
WT vs CNGC6S27D(cpk1-1)	0.952	n.s.
WT vs CNGC6S27A(WT)	0.000376	**
WT vs CNGC6S27D(WT)	0.00138	**
WT vs CNGC6S73A(cpk1-1)	0.374	n.s.
WT vs CNGC6S73D(cpk1-1)	0.913	n.s.
Supplementary Figure 2 d, Supplementary Dataset, Student t-test
Group Name	N	Missing	Mean	Std Dev	SEM
WT	3	0	1.00918	0.161698	0.0933565
CNGC9S26A(shrh1)	3	0	0.940381	0.410898	0.237232
CNGC9S26D(shrh1)	3	0	1.28884	0.143958	0.0831143
CNGC9S26A(cpk1-1)	3	0	1	0.229859	0.132709
CNGC9S26D(cpk1-1)	3	0	1.239	0.115842	0.0668815
CNGC9S26A(WT)	3	0	4.25074	0.269625	0.155668
CNGC9S26D(WT)	3	0	9.22542	0.999699	0.577176
CNGC9S73A(cpk1-1)	3	0	0.867084	0.291457	0.168273
CNGC9S73D(cpk1-1)	3	0	1.24857	0.0809175	0.0467177
	P value	Significance	n.s.P > 0.05, **P < 0.01 (Student's t-test)
WT vs CNGC9S26A(shrh1)	0.801	n.s.
WT vs CNGC9S26D(shrh1)	0.0889	n.s.
WT vs CNGC9S26A(cpk1-1)	0.958	n.s.
WT vs CNGC9S26D(cpk1-1)	0.116	n.s.
WT vs CNGC9S26A(WT)	5.78e-05	**
WT vs CNGC9S26D(WT)	0.000149	**
WT vs CNGC9S73A(cpk1-1)	0.501	n.s.
WT vs CNGC9S73D(cpk1-1)	0.0836	n.s.
raw data Supplementary Figure 2 a
	Gene	18S
WT1	22.6779	9.05945
WT2	22.8779	9.26164
WT3	23.0306	9.8013
cpk1-1	26.3108	9.14004
cpk1-1	26.1414	9.1875
cpk1-1	25.6893	8.65893
cpk1-2	25.9829	9.10795
cpk1-2	26.3231	8.59679
cpk1-2	25.9716	9.35705
CPK1-COM1	22.4836	9.06098
CPK1-COM1	22.473	9.03813
CPK1-COM1	22.8129	9.2512
CPK1-COM5	22.0646	8.87405
CPK1-COM5	22.1012	8.86626
CPK1-COM5	22.2337	8.92449
CPK1-OE6	22.2622	11.531
CPK1-OE6	22.4226	11.3317
CPK1-OE6	22.2346	11.7538
CPK1-OE13	19.9052	9.65865
CPK1-OE13	21.4044	11.0103
CPK1-OE13	20.6217	10.3132
pEXPA7:CPK1-13(cpk1)	24.503	11.2178
pEXPA7:CPK1-13(cpk1)	24.0652	10.225
pEXPA7:CPK1-13(cpk1)	23.7892	10.39
pEXPA7:CPK1-14(cpk1)	23.025	9.36725
pEXPA7:CPK1-14(cpk1)	23.7895	10.1465
pEXPA7:CPK1-14(cpk1)	23.3901	10.4962
CPK1-OE3(shrh1)	22.8694	12.5259
CPK1-OE3(shrh1)	22.1404	11.1012
CPK1-OE3(shrh1)	21.4633	11.1469
CNGC9-OE1(cpk1-1)	19.752	10.3716
CNGC9-OE1(cpk1-1)	21.156	11.3574
CNGC9-OE1(cpk1-1)	20.9392	11.4949
raw data Supplementary Figure 2 b
	CNGC5	18S
WT	25.1552	10.314
WT	24.7872	10.2402
WT	24.6887	10.2992
CNGC5S20A(WT)	25.1406	11.1165
CNGC5S20A(WT)	25.0001	11.1165
CNGC5S20A(WT)	23.994	10.0454
CNGC5S20D(WT)	23.2593	10.6085
CNGC5S20D(WT)	23.4484	10.6085
CNGC5S20D(WT)	23.6365	10.4097
CNGC5S20A(shrh1)	25.7618	11.1165
CNGC5S20A(shrh1)	26.3616	11.9995
CNGC5S20A(shrh1)	25.829	12.0055
CNGC5S20D(shrh1)	25.0101	11.1165
CNGC5S20D(shrh1)	25.3065	10.635
CNGC5S20D(shrh1)	25.884	10.8218
CNGC5S20A(cpk1-1)	26.8325	12.1347
CNGC5S20A(cpk1-1)	26.7076	12.1472
CNGC5S20A(cpk1-1)	26.549	12.0239
CNGC5S20D(cpk1-1)	27.3633	12.7623
CNGC5S20D(cpk1-1)	27.3397	12.7244
CNGC5S20D(cpk1-1)	27.5736	12.8842
CNGC5S58A(cpk1-1)	23.5933	9.7035
CNGC5S58A(cpk1-1)	23.976	9.31305
CNGC5S58A(cpk1-1)	25.1345	10.1125
CNGC5S58D(cpk1-1)	23.7748	9.26434
CNGC5S58D(cpk1-1)	23.5958	9.27892
CNGC5S58D(cpk1-1)	23.9617	9.39407
raw data Supplementary Figure 2 c
	CNGC6	18S
WT	26.9761	10.2376
WT	27.241	10.0558
WT	26.8901	10.0695
CNGC6S27A(WT)	26.1205	11.2787
CNGC6S27A(WT)	25.3062	10.2402
CNGC6S27A(WT)	25.9271	11.1809
CNGC6S27D(WT)	26.2862	11.2787
CNGC6S27D(WT)	26.8773	11.5014
CNGC6S27D(WT)	26.1463	11.1809
CNGC6S27A(shrh1)	27.7266	11.6301
CNGC6S27A(shrh1)	28.9075	11.6171
CNGC6S27A(shrh1)	27.4819	10.393
CNGC6S27D(shrh1)	26.5202	9.46543
CNGC6S27D(shrh1)	26.5376	9.36756
CNGC6S27D(shrh1)	26.6514	9.54976
CNGC6S27A(cpk1-1)	30.901	14.0634
CNGC6S27A(cpk1-1)	31.1351	13.9905
CNGC6S27A(cpk1-1)	31.4612	14.0452
CNGC6S27D(cpk1-1)	31.0145	13.9702
CNGC6S27D(cpk1-1)	30.6981	14.0528
CNGC6S27D(cpk1-1)	31.1644	14.066
CNGC6S73A(cpk1-1)	25.639	9.0246
CNGC6S73A(cpk1-1)	25.5435	9.18499
CNGC6S73A(cpk1-1)	26.171	9.09681
CNGC6S73D(cpk1-1)	26.1719	9.38485
CNGC6S73D(cpk1-1)	26.3855	9.5331
CNGC6S73D(cpk1-1)	26.581	9.42931
raw data Supplementary Figure 2 d
	CNGC9	18S
WT	27.3887	10.2376
WT	27.5856	10.0558
WT	27.1469	10.0695
CNGC9S26A(WT)	25.5542	10.314
CNGC9S26A(WT)	25.3062	10.2402
CNGC9S26A(WT)	25.4939	10.2992
CNGC9S26D(WT)	24.8883	10.6879
CNGC9S26D(WT)	24.5785	10.6879
CNGC9S26D(WT)	24.6135	10.5463
CNGC9S26A(shrh1)	29.4229	12.5301
CNGC9S26A(shrh1)	29.7512	12.5665
CNGC9S26A(shrh1)	30.465	12.1687
CNGC9S26D(shrh1)	29.4477	12.3643
CNGC9S26D(shrh1)	29.1576	12.314
CNGC9S26D(shrh1)	29.1657	12.4
CNGC9S26A(cpk1-1)	30.1609	13.1352
CNGC9S26A(cpk1-1)	30.778	13.0881
CNGC9S26A(cpk1-1)	30.2533	13.1262
CNGC9S26D(cpk1-1)	29.9077	13.1102
CNGC9S26D(cpk1-1)	30.0908	13.091
CNGC9S26D(cpk1-1)	30.144	13.0984
CNGC9S73A(cpk1-1)	28.8936	10.8751
CNGC9S73A(cpk1-1)	29.0022	11.5039
CNGC9S73A(cpk1-1)	28.4115	11.3848
CNGC9S73D(cpk1-1)	28.8368	11.9074
CNGC9S73D(cpk1-1)	28.7476	11.9043
CNGC9S73D(cpk1-1)	28.9392	11.9085

[truncated: 6 more sheets: Supplementary Figure 4, Supplementary Figure 5, Supplementary Figure 6, Supplementary Figure 7, Supplementary Figure 8, Supplementary Figure 9]
